# Supplementary material for: Structure, function and substrate preferences of archaeal S-adenosyl-l-homocysteine hydrolases
Source: Commun Biol. 2024 Mar 29;7:380. doi: 10.1038/s42003-024-06078-9 (PMC10978960; doi:10.1038/s42003-024-06078-9)
Supplement: Supplementary file 4 — Supplementary Data 1 [file 42003_2024_6078_MOESM4_ESM.xlsx]

## Sheet: Fig3A_Negative
-0.0403333	0.00429153
-0.0336667	0.00619888
-0.027	0.00810623
-0.0203333	0.00905991
-0.0136667	0.00905991
-0.007	0.00953674
-0.000333333	0.0104904
0.00633333	0.0119209
0.013	0.014782
0.0196667	0.0195503
0.0263333	0.0243187
0.033	0.0281334
0.0396667	0.0300407
0.0463333	0.0305176
0.053	0.0295639
0.0596667	0.0281334
0.0663333	0.0267029
0.073	0.026226
0.0796667	0.0257492
0.0863333	0.0252724
0.093	0.026226
0.0996667	0.0276566
0.106333	0.0290871
0.113	0.0300407
0.119667	0.0309944
0.126333	0.0314713
0.133	0.0300407
0.139667	0.0286102
0.146333	0.0276566
0.153	0.026226
0.159667	0.0243187
0.166333	0.0219345
0.173	0.0209808
0.179667	0.020504
0.186333	0.0195503
0.193	0.0200272
0.199667	0.0209808
0.206333	0.0224113
0.213	0.023365
0.219667	0.023365
0.226333	0.0224113
0.233	0.0214577
0.239667	0.0209808
0.246333	0.0214577
0.253	0.0224113
0.259667	0.0238419
0.266333	0.0257492
0.273	0.0267029
0.279667	0.026226
0.286333	0.0247955
0.293	0.0228882
0.299667	0.0214577
0.306333	0.0209808
0.313	0.0214577
0.319667	0.0219345
0.326333	0.0214577
0.333	0.0200272
0.339667	0.017643
0.346333	0.0138283
0.353	0.00905991
0.359667	0.00667572
0.366333	0.00715256
0.373	0.0100136
0.379667	0.0123978
0.386333	0.014782
0.393	0.0157356
0.399667	0.0162125
0.406333	0.0152588
0.413	0.0143051
0.419667	0.0138283
0.426333	0.0138283
0.433	0.0138283
0.439667	0.014782
0.446333	0.0162125
0.453	0.017643
0.459667	0.0185966
0.466333	0.0200272
0.473	0.0219345
0.479667	0.0228882
0.486333	0.0224113
0.493	0.0219345
0.499667	0.0224113
0.506333	0.0224113
0.513	0.0228882
0.519667	0.023365
0.526333	0.0247955
0.533	0.0257492
0.539667	0.0257492
0.546333	0.0243187
0.553	0.023365
0.559667	0.0224113
0.566333	0.0214577
0.573	0.0214577
0.579667	0.020504
0.586333	0.0195503
0.593	0.017643
0.599667	0.0152588
0.606333	0.0133514
0.613	0.0119209
0.619667	0.0119209
0.626333	0.0133514
0.633	0.0157356
0.639667	0.017643
0.646333	0.0181198
0.653	0.0185966
0.659667	0.0195503
0.666333	0.0209808
0.673	0.0228882
0.679667	0.0238419
0.686333	0.0238419
0.693	0.0238419
0.699667	0.023365
0.706333	0.0228882
0.713	0.023365
0.719667	0.0243187
0.726333	0.0257492
0.733	0.0276566
0.739667	0.0276566
0.746333	0.026226
0.753	0.0243187
0.759667	0.0247955
0.766333	0.0257492
0.773	0.0247955
0.779667	0.0238419
0.786333	0.0243187
0.793	0.0247955
0.799667	0.0228882
0.806333	0.020504
0.813	0.0185966
0.819667	0.0181198
0.826333	0.0181198
0.833	0.0185966
0.839667	0.0190735
0.846333	0.0200272
0.853	0.0209808
0.859667	0.0214577
0.866333	0.020504
0.873	0.0185966
0.879667	0.0181198
0.886333	0.0185966
0.893	0.0195503
0.899667	0.0185966
0.906333	0.0185966
0.913	0.0190735
0.919667	0.0190735
0.926333	0.0190735
0.933	0.0195503
0.939667	0.0228882
0.946333	0.0267029
0.953	0.0300407
0.959667	0.0324249
0.966333	0.0338554
0.973	0.0329018
0.979667	0.0309944
0.986333	0.0286102
0.993	0.0257492
0.999667	0.023365
1.00633	0.0228882
1.013	0.0252724
1.01967	0.0281334
1.02633	0.0300407
1.033	0.0319481
1.03967	0.0338554
1.04633	0.0343323
1.053	0.0319481
1.05967	0.0290871
1.06633	0.0281334
1.073	0.0281334
1.07967	0.0281334
1.08633	0.0276566
1.093	0.0267029
1.09967	0.0252724
1.10633	0.0238419
1.113	0.0209808
1.11967	0.0200272
1.12633	0.020504
1.133	0.0228882
1.13967	0.0271797
1.14633	0.0305176
1.153	0.0324249
1.15967	0.0333786
1.16633	0.0333786
1.173	0.0333786
1.17967	0.0319481
1.18633	0.0314713
1.193	0.0309944
1.19967	0.0305176
1.20633	0.0300407
1.213	0.0290871
1.21967	0.0286102
1.22633	0.0276566
1.233	0.0276566
1.23967	0.0286102
1.24633	0.0309944
1.253	0.0343323
1.25967	0.0391006
1.26633	0.043869
1.273	0.0476837
1.27967	0.0495911
1.28633	0.0505447
1.293	0.0491142
1.29967	0.0462532
1.30633	0.043869
1.313	0.043869
1.31967	0.0462532
1.32633	0.0500679
1.333	0.0534058
1.33967	0.0557899
1.34633	0.0576973
1.353	0.0581741
1.35967	0.0562668
1.36633	0.0495911
1.373	0.0371933
1.37967	0.0181198
1.38633	-0.0104904
1.393	-0.0514984
1.39967	-0.102997
1.40633	-0.15974
1.413	-0.217915
1.41967	-0.277519
1.42633	-0.338078
1.433	-0.397205
1.43967	-0.452995
1.44633	-0.506878
1.453	-0.560284
1.45967	-0.612736
1.46633	-0.660896
1.473	-0.704765
1.47967	-0.74482
1.48633	-0.781536
1.493	-0.8111
1.49967	-0.824928
1.50633	-0.813484
1.513	-0.768185
1.51967	-0.688076
1.52633	-0.574112
1.533	-0.435352
1.53967	-0.289917
1.54633	-0.159264
1.553	-0.0562668
1.55967	0.0157356
1.56633	0.0572205
1.573	0.0753403
1.57967	0.0805855
1.58633	0.0801086
1.593	0.0805855
1.59967	0.0839233
1.60633	0.0915527
1.613	0.103474
1.61967	0.119686
1.62633	0.144482
1.633	0.176907
1.63967	0.212193
1.64633	0.247955
1.653	0.282288
1.65967	0.309944
1.66633	0.319004
1.673	0.299454
1.67967	0.25177
1.68633	0.183105
1.693	0.104904
1.69967	0.0271797
1.70633	-0.041008
1.713	-0.0925064
1.71967	-0.126839
1.72633	-0.14925
1.733	-0.168324
1.73967	-0.185013
1.74633	-0.19455
1.753	-0.19455
1.75967	-0.184059
1.76633	-0.163078
1.773	-0.134468
1.77967	-0.10252
1.78633	-0.0743866
1.793	-0.0505447
1.79967	-0.0290871
1.80633	-0.0104904
1.813	0.00572205
1.81967	0.0185966
1.82633	0.0295639
1.833	0.0376701
1.83967	0.043869
1.84633	0.0472069
1.853	0.0481606
1.85967	0.0481606
1.86633	0.0481606
1.873	0.0486374
1.87967	0.0495911
1.88633	0.0505447
1.893	0.0519753
1.89967	0.0514984
1.90633	0.0500679
1.913	0.0486374
1.91967	0.0452995
1.92633	0.0419617
1.933	0.038147
1.93967	0.0362396
1.94633	0.0371933
1.953	0.0395775
1.95967	0.0424385
1.96633	0.0472069
1.973	0.0505447
1.97967	0.0529289
1.98633	0.0534058
1.993	0.0538826
1.99967	0.0543594
2.00633	0.0538826
2.013	0.0538826
2.01967	0.0538826
2.02633	0.0524521
2.033	0.0486374
2.03967	0.0429153
2.04633	0.0357628
2.053	0.0290871
2.05967	0.0228882
2.06633	0.017643
2.073	0.0138283
2.07967	0.0123978
2.08633	0.0128746
2.093	0.0133514
2.09967	0.0133514
2.10633	0.0138283
2.113	0.0133514
2.11967	0.0123978
2.12633	0.00953674
2.133	0.00572205
2.13967	0.000953674
2.14633	-0.00572205
2.153	-0.014782
2.15967	-0.0267029
2.16633	-0.0395775
2.173	-0.0505447
2.17967	-0.0548363
2.18633	-0.0452995
2.193	-0.00762939
2.19967	0.0734329
2.20633	0.216961
2.213	0.442505
2.21967	0.768661
2.22633	1.20544
2.233	1.74475
2.23967	2.35319
2.24633	2.97928
2.253	3.56007
2.25967	4.03261
2.26633	4.34351
2.273	4.46606
2.27967	4.40168
2.28633	4.17709
2.293	3.83186
2.29967	3.41225
2.30633	2.96116
2.313	2.51389
2.31967	2.09522
2.32633	1.71995
2.333	1.39761
2.33967	1.13106
2.34633	0.919342
2.353	0.75531
2.35967	0.631332
2.36633	0.538349
2.373	0.469685
2.37967	0.418663
2.38633	0.379086
2.393	0.347614
2.39967	0.321388
2.40633	0.300884
2.413	0.284195
2.41967	0.27132
2.42633	0.26083
2.433	0.251293
2.43967	0.243664
2.44633	0.236988
2.453	0.231266
2.45967	0.225067
2.46633	0.217438
2.473	0.209808
2.47967	0.203133
2.48633	0.197887
2.493	0.191689
2.49967	0.184536
2.50633	0.178814
2.513	0.174999
2.51967	0.170708
2.52633	0.165939
2.533	0.161648
2.53967	0.15831
2.54633	0.154972
2.553	0.150681
2.55967	0.146389
2.56633	0.143051
2.573	0.140667
2.57967	0.140667
2.58633	0.144482
2.593	0.151634
2.59967	0.159264
2.60633	0.169277
2.613	0.180721
2.61967	0.191212
2.62633	0.199318
2.633	0.204086
2.63967	0.207901
2.64633	0.207901
2.653	0.205517
2.65967	0.202656
2.66633	0.200748
2.673	0.198841
2.67967	0.197411
2.68633	0.197887
2.693	0.199795
2.69967	0.203609
2.70633	0.209332
2.713	0.217915
2.71967	0.227928
2.72633	0.236988
2.733	0.244141
2.73967	0.247478
2.74633	0.245571
2.753	0.239849
2.75967	0.229836
2.76633	0.216961
2.773	0.202179
2.77967	0.188351
2.78633	0.174522
2.793	0.162125
2.79967	0.153065
2.80633	0.151157
2.813	0.159264
2.81967	0.184059
2.82633	0.238895
2.833	0.3438
2.83967	0.533104
2.84633	0.861168
2.853	1.41001
2.85967	2.29979
2.86633	3.6931
2.873	5.7869
2.87967	8.79669
2.88633	12.9313
2.893	18.3535
2.89967	25.1336
2.90633	33.2093
2.913	42.376
2.91967	52.2995
2.92633	62.5315
2.933	72.5403
2.93967	81.7695
2.94633	89.6902
2.953	95.8438
2.95967	99.8678
2.96633	101.533
2.973	100.775
2.97967	97.6958
2.98633	92.5574
2.993	85.7592
2.99967	77.7974
3.00633	69.2072
3.013	60.5016
3.01967	52.1216
3.02633	44.4016
3.033	37.5533
3.03967	31.6687
3.04633	26.7396
3.053	22.6893
3.05967	19.4025
3.06633	16.748
3.073	14.6017
3.07967	12.8522
3.08633	11.4098
3.093	10.2043
3.09967	9.18293
3.10633	8.3065
3.113	7.54929
3.11967	6.88982
3.12633	6.30951
3.133	5.79453
3.13967	5.33772
3.14633	4.93288
3.153	4.5743
3.15967	4.25768
3.16633	3.98111
3.173	3.74413
3.17967	3.54433
3.18633	3.37744
3.193	3.23772
3.19967	3.12138
3.20633	3.02505
3.213	2.9459
3.21967	2.88105
3.22633	2.82526
3.233	2.77376
3.23967	2.72417
3.24633	2.67458
3.253	2.62117
3.25967	2.563
3.26633	2.50149
3.273	2.43759
3.27967	2.37179
3.28633	2.30312
3.293	2.23398
3.29967	2.16484
3.30633	2.09808
3.313	2.03371
3.31967	1.97077
3.32633	1.90973
3.333	1.85204
3.33967	1.79672
3.34633	1.74379
3.353	1.69134
3.35967	1.63984
3.36633	1.59073
3.373	1.54209
3.37967	1.4925
3.38633	1.44196
3.393	1.39046
3.39967	1.33991
3.40633	1.28841
3.413	1.23596
3.41967	1.18303
3.42633	1.13058
3.433	1.07956
3.43967	1.02901
3.44633	0.977039
3.453	0.924587
3.45967	0.872135
3.46633	0.82016
3.473	0.771523
3.47967	0.724792
3.48633	0.681877
3.493	0.639439
3.49967	0.598431
3.50633	0.55933
3.513	0.52166
3.51967	0.487804
3.52633	0.457764
3.533	0.433445
3.53967	0.413418
3.54633	0.394344
3.553	0.376225
3.55967	0.356197
3.56633	0.335693
3.573	0.316143
3.57967	0.29707
3.58633	0.27895
3.593	0.26226
3.59967	0.248909
3.60633	0.237942
3.613	0.229359
3.61967	0.22316
3.62633	0.218391
3.633	0.213623
3.63967	0.20647
3.64633	0.199318
3.653	0.191212
3.65967	0.183105
3.66633	0.175953
3.673	0.170231
3.67967	0.166893
3.68633	0.164032
3.693	0.162125
3.69967	0.159264
3.70633	0.155926
3.713	0.152111
3.71967	0.149727
3.72633	0.146866
3.733	0.144005
3.73967	0.141144
3.74633	0.138283
3.753	0.135899
3.75967	0.132561
3.76633	0.1297
3.773	0.127792
3.77967	0.126362
3.78633	0.125408
3.793	0.122547
3.79967	0.121117
3.80633	0.121593
3.813	0.12064
3.81967	0.117779
3.82633	0.114918
3.833	0.113964
3.83967	0.113487
3.84633	0.111103
3.853	0.108242
3.85967	0.107288
3.86633	0.107288
3.873	0.107765
3.87967	0.107288
3.88633	0.106812
3.893	0.106812
3.89967	0.107288
3.90633	0.108242
3.913	0.109196
3.91967	0.11158
3.92633	0.113964
3.933	0.119209
3.93967	0.124454
3.94633	0.130653
3.953	0.136852
3.95967	0.144005
3.96633	0.153542
3.973	0.164509
3.97967	0.17786
3.98633	0.194073
3.993	0.213146
3.99967	0.234127
4.00633	0.254631
4.013	0.273705
4.01967	0.291348
4.02633	0.307083
4.033	0.321388
4.03967	0.333309
4.04633	0.343323
4.053	0.351429
4.05967	0.358105
4.06633	0.362873
4.073	0.366211
4.07967	0.369549
4.08633	0.370979
4.093	0.371933
4.09967	0.370979
4.10633	0.367165
4.113	0.361443
4.11967	0.353336
4.12633	0.344276
4.133	0.335217
4.13967	0.326157
4.14633	0.316143
4.153	0.304699
4.15967	0.293255
4.16633	0.282288
4.173	0.272751
4.17967	0.266075
4.18633	0.261307
4.193	0.257492
4.19967	0.254631
4.20633	0.252724
4.213	0.25177
4.21967	0.249863
4.22633	0.247002
4.233	0.244617
4.23967	0.243664
4.24633	0.242233
4.253	0.240803
4.25967	0.240326
4.26633	0.240326
4.273	0.240803
4.27967	0.240326
4.28633	0.239849
4.293	0.238419
4.29967	0.236034
4.30633	0.232697
4.313	0.230312
4.31967	0.228882
4.32633	0.229359
4.333	0.231266
4.33967	0.234127
4.34633	0.237465
4.353	0.240803
4.35967	0.243187
4.36633	0.243187
4.373	0.241756
4.37967	0.240803
4.38633	0.24128
4.393	0.241756
4.39967	0.24271
4.40633	0.245094
4.413	0.248432
4.41967	0.251293
4.42633	0.252724
4.433	0.253201
4.43967	0.252724
4.44633	0.25177
4.453	0.250816
4.45967	0.25034
4.46633	0.250816
4.473	0.252724
4.47967	0.254631
4.48633	0.255108
4.493	0.256538
4.49967	0.256538
4.50633	0.255585
4.513	0.254154
4.51967	0.252724
4.52633	0.250816
4.533	0.248432
4.53967	0.247955
4.54633	0.248909
4.553	0.250816
4.55967	0.252724
4.56633	0.255108
4.573	0.257015
4.57967	0.257492
4.58633	0.254631
4.593	0.249863
4.59967	0.246525
4.60633	0.246525
4.613	0.248909
4.61967	0.250816
4.62633	0.254154
4.633	0.258446
4.63967	0.26226
4.64633	0.263214
4.653	0.262737
4.65967	0.261307
4.66633	0.26083
4.673	0.260353
4.67967	0.261307
4.68633	0.261784
4.693	0.261784
4.69967	0.262737
4.70633	0.263214
4.713	0.262737
4.71967	0.261307
4.72633	0.258923
4.733	0.257969
4.73967	0.257969
4.74633	0.259399
4.753	0.263214
4.75967	0.267029
4.76633	0.270844
4.773	0.273228
4.77967	0.273705
4.78633	0.273228
4.793	0.27132
4.79967	0.26989
4.80633	0.269413
4.813	0.269413
4.81967	0.26989
4.82633	0.26989
4.833	0.270367
4.83967	0.270367
4.84633	0.269413
4.853	0.269413
4.85967	0.269413
4.86633	0.270844
4.873	0.270844
4.87967	0.27132
4.88633	0.271797
4.893	0.272274
4.89967	0.272751
4.90633	0.272751
4.913	0.273228
4.91967	0.272751
4.92633	0.271797
4.933	0.269413
4.93967	0.267506
4.94633	0.266075
4.953	0.266552
4.95967	0.268459
4.96633	0.270844
4.973	0.273228
4.97967	0.274658
4.98633	0.276089
4.993	0.276089
4.99967	0.274181
5.00633	0.271797
5.013	0.270367
5.01967	0.268936
5.02633	0.268459
5.033	0.267506
5.03967	0.267506
5.04633	0.268936
5.053	0.270367
5.05967	0.272274
5.06633	0.273228
5.073	0.273705
5.07967	0.275135
5.08633	0.276089
5.093	0.276566
5.09967	0.277042
5.10633	0.277519
5.113	0.277996
5.11967	0.277042
5.12633	0.276089
5.133	0.274658
5.13967	0.273228
5.14633	0.272274
5.153	0.272751
5.15967	0.273705
5.16633	0.274181
5.173	0.273705
5.17967	0.274658
5.18633	0.276566
5.193	0.278473
5.19967	0.279903
5.20633	0.282288
5.213	0.284672
5.21967	0.286579
5.22633	0.286102
5.233	0.286102
5.23967	0.287533
5.24633	0.289917
5.253	0.291824
5.25967	0.293732
5.26633	0.295162
5.273	0.296593
5.27967	0.296593
5.28633	0.295162
5.293	0.294685
5.29967	0.295162
5.30633	0.296116
5.313	0.295639
5.31967	0.295162
5.32633	0.295162
5.333	0.295639
5.33967	0.295162
5.34633	0.293732
5.353	0.292778
5.35967	0.293255
5.36633	0.294209
5.373	0.294209
5.37967	0.295639
5.38633	0.297546
5.393	0.298977
5.39967	0.299454
5.40633	0.299931
5.413	0.300407
5.41967	0.300884
5.42633	0.301361
5.433	0.302315
5.43967	0.303268
5.44633	0.303268
5.453	0.302792
5.45967	0.301838
5.46633	0.300884
5.473	0.299931
5.47967	0.299454
5.48633	0.299454
5.493	0.300407
5.49967	0.300884
5.50633	0.300884
5.513	0.301361
5.51967	0.301361
5.52633	0.301361
5.533	0.302315
5.53967	0.303745
5.54633	0.304699
5.553	0.306129
5.55967	0.307083
5.56633	0.307083
5.573	0.306129
5.57967	0.305653
5.58633	0.305176
5.593	0.305653
5.59967	0.306606
5.60633	0.30899
5.613	0.311852
5.61967	0.312805
5.62633	0.312328
5.633	0.309944
5.63967	0.306129
5.64633	0.302315
5.653	0.300407
5.65967	0.300884
5.66633	0.302792
5.673	0.304699
5.67967	0.305176
5.68633	0.304699
5.693	0.302315
5.69967	0.300407
5.70633	0.2985
5.713	0.298023
5.71967	0.299454
5.72633	0.301361
5.733	0.301361
5.73967	0.300407
5.74633	0.299454
5.753	0.299454
5.75967	0.300407
5.76633	0.302315
5.773	0.305653
5.77967	0.30899
5.78633	0.310898
5.793	0.310898
5.79967	0.309467
5.80633	0.308037
5.813	0.306129
5.81967	0.304222
5.82633	0.303745
5.833	0.304222
5.83967	0.303745
5.84633	0.302792
5.853	0.302792
5.85967	0.303745
5.86633	0.304699
5.873	0.305176
5.87967	0.306129
5.88633	0.30899
5.893	0.312805
5.89967	0.317574
5.90633	0.321388
5.913	0.32711
5.91967	0.332832
5.92633	0.339031
5.933	0.342369
5.93967	0.342846
5.94633	0.342369
5.953	0.340939
5.95967	0.339031
5.96633	0.335693
5.973	0.333309
5.97967	0.332832
5.98633	0.335693
5.993	0.339985
5.99967	0.344753
6.00633	0.348568
6.013	0.352383
6.01967	0.356197
6.02633	0.359535
6.033	0.361919
6.03967	0.36478
6.04633	0.369072
6.053	0.372887
6.05967	0.376225
6.06633	0.377178
6.073	0.377655
6.07967	0.377178
6.08633	0.377178
6.093	0.377655
6.09967	0.379086
6.10633	0.381947
6.113	0.385761
6.11967	0.388145
6.12633	0.389099
6.133	0.388622
6.13967	0.387669
6.14633	0.385284
6.153	0.382423
6.15967	0.378609
6.16633	0.375748
6.173	0.374317
6.17967	0.374317
6.18633	0.375271
6.193	0.375748
6.19967	0.376701
6.20633	0.378132
6.213	0.378609
6.21967	0.377655
6.22633	0.376701
6.233	0.375748
6.23967	0.375748
6.24633	0.376701
6.253	0.377655
6.25967	0.378132
6.26633	0.377655
6.273	0.378132
6.27967	0.380516
6.28633	0.3829
6.293	0.385284
6.29967	0.385761
6.30633	0.384331
6.313	0.382423
6.31967	0.380993
6.32633	0.380039
6.333	0.380039
6.33967	0.3829
6.34633	0.389576
6.353	0.396729
6.35967	0.401497
6.36633	0.403881
6.373	0.402927
6.37967	0.401497
6.38633	0.398636
6.393	0.396729
6.39967	0.396729
6.40633	0.398159
6.413	0.400543
6.41967	0.402927
6.42633	0.405312
6.433	0.405312
6.43967	0.402927
6.44633	0.39959
6.453	0.396729
6.45967	0.395775
6.46633	0.394344
6.473	0.394344
6.47967	0.395298
6.48633	0.395775
6.493	0.394344
6.49967	0.391483
6.50633	0.390053
6.513	0.389576
6.51967	0.391006
6.52633	0.394344
6.533	0.400066
6.53967	0.406742
6.54633	0.41151
6.553	0.413895
6.55967	0.414371
6.56633	0.412464
6.573	0.409603
6.57967	0.407219
6.58633	0.405788
6.593	0.404358
6.59967	0.403881
6.60633	0.403881
6.613	0.404358
6.61967	0.404358
6.62633	0.403881
6.633	0.404835
6.63967	0.406742
6.64633	0.408173
6.653	0.408173
6.65967	0.407696
6.66633	0.407696
6.673	0.407219
6.67967	0.406265
6.68633	0.406265
6.693	0.407219
6.69967	0.408649
6.70633	0.409603
6.713	0.411034
6.71967	0.412941
6.72633	0.414848
6.733	0.415802
6.73967	0.416756
6.74633	0.417233
6.753	0.417709
6.75967	0.417709
6.76633	0.417233
6.773	0.416756
6.77967	0.417233
6.78633	0.417233
6.793	0.416279
6.79967	0.413895
6.80633	0.411987
6.813	0.410557
6.81967	0.409126
6.82633	0.407219
6.833	0.406742
6.83967	0.406742
6.84633	0.406742
6.853	0.406742
6.85967	0.407696
6.86633	0.409603
6.873	0.410557
6.87967	0.408649
6.88633	0.405788
6.893	0.402451
6.89967	0.39959
6.90633	0.396252
6.913	0.393867
6.91967	0.394344
6.92633	0.396252
6.933	0.397205
6.93967	0.395775
6.94633	0.392914
6.953	0.388622
6.95967	0.383377
6.96633	0.377655
6.973	0.37241
6.97967	0.368118
6.98633	0.365734
6.993	0.365734
6.99967	0.365257
7.00633	0.365257
7.013	0.364304
7.01967	0.362873
7.02633	0.361443
7.033	0.359535
7.03967	0.358105
7.04633	0.357151
7.053	0.358105
7.05967	0.360012
7.06633	0.363827
7.073	0.367641
7.07967	0.371456
7.08633	0.374794
7.093	0.378132
7.09967	0.38147
7.10633	0.385284
7.113	0.389099
7.11967	0.394821
7.12633	0.401497
7.133	0.408649
7.13967	0.415325
7.14633	0.422955
7.153	0.432014
7.15967	0.443459
7.16633	0.456333
7.173	0.471115
7.17967	0.488281
7.18633	0.505924
7.193	0.524044
7.19967	0.543594
7.20633	0.565052
7.213	0.588894
7.21967	0.61512
7.22633	0.642776
7.233	0.673294
7.23967	0.706673
7.24633	0.74482
7.253	0.786781
7.25967	0.832081
7.26633	0.883579
7.273	0.941277
7.27967	1.00565
7.28633	1.07622
7.293	1.15538
7.29967	1.24502
7.30633	1.34468
7.313	1.45483
7.31967	1.57928
7.32633	1.72234
7.333	1.88541
7.33967	2.069
7.34633	2.27642
7.353	2.51055
7.35967	2.77185
7.36633	3.06082
7.373	3.37982
7.37967	3.73268
7.38633	4.1194
7.393	4.54187
7.39967	5.00011
7.40633	5.4965
7.413	6.03151
7.41967	6.60515
7.42633	7.21979
7.433	7.87306
7.43967	8.56638
7.44633	9.30023
7.453	10.0765
7.45967	10.8953
7.46633	11.755
7.473	12.6572
7.47967	13.6037
7.48633	14.5946
7.493	15.6288
7.49967	16.7084
7.50633	17.8385
7.513	19.0277
7.51967	20.2889
7.52633	21.637
7.533	23.0942
7.53967	24.6892
7.54633	26.4711
7.553	28.5163
7.55967	30.942
7.56633	33.9217
7.573	37.5457
7.57967	41.2312
7.58633	43.8418
7.593	44.5971
7.59967	43.5195
7.60633	40.9842
7.613	37.0884
7.61967	32.3811
7.62633	27.9837
7.633	24.6344
7.63967	22.1748
7.64633	20.0086
7.653	17.9119
7.65967	15.913
7.66633	14.0371
7.673	12.3086
7.67967	10.7741
7.68633	9.4862
7.693	8.47197
7.69967	7.71332
7.70633	7.1497
7.713	6.71768
7.71967	6.37579
7.72633	6.10018
7.733	5.87511
7.73967	5.69153
7.74633	5.53989
7.753	5.41306
7.75967	5.30434
7.76633	5.20849
7.773	5.12505
7.77967	5.05161
7.78633	4.98724
7.793	4.93193
7.79967	4.88853
7.80633	4.85802
7.813	4.83847
7.81967	4.82702
7.82633	4.82082
7.833	4.81987
7.83967	4.8213
7.84633	4.82273
7.853	4.82178
7.85967	4.82035
7.86633	4.81987
7.873	4.8213
7.87967	4.82464
7.88633	4.83561
7.893	4.85897
7.89967	4.89759
7.90633	4.95195
7.913	5.023
7.91967	5.10931
7.92633	5.20945
7.933	5.31912
7.93967	5.43356
7.94633	5.54943
7.953	5.66244
7.95967	5.76735
7.96633	5.86081
7.973	5.93901
7.97967	5.99909
7.98633	6.03962
7.993	6.06012
7.99967	6.06346
8.00633	6.05059
8.013	6.02388
8.01967	5.98478
8.02633	5.9371
8.033	5.88274
8.03967	5.82123
8.04633	5.75447
8.053	5.6839
8.05967	5.61142
8.06633	5.53703
8.073	5.46169
8.07967	5.38778
8.08633	5.31483
8.093	5.24378
8.09967	5.17368
8.10633	5.10263
8.113	5.0292
8.11967	4.95195
8.12633	4.87089
8.133	4.78601
8.13967	4.69828
8.14633	4.60958
8.153	4.51994
8.15967	4.42934
8.16633	4.33683
8.173	4.24194
8.17967	4.14515
8.18633	4.04739
8.193	3.94917
8.19967	3.84903
8.20633	3.74937
8.213	3.65496
8.21967	3.57056
8.22633	3.49998
8.233	3.44992
8.23967	3.42655
8.24633	3.4337
8.253	3.46899
8.25967	3.52764
8.26633	3.60632
8.273	3.69978
8.27967	3.8023
8.28633	3.90911
8.293	4.01545
8.29967	4.11367
8.30633	4.19617
8.313	4.25053
8.31967	4.26483
8.32633	4.22907
8.333	4.13656
8.33967	3.98922
8.34633	3.7961
8.353	3.5696
8.35967	3.32403
8.36633	3.07322
8.373	2.83146
8.37967	2.60878
8.38633	2.40946
8.393	2.23303
8.39967	2.08044
8.40633	1.95074
8.413	1.83964
8.41967	1.74332
8.42633	1.65892
8.433	1.58548
8.43967	1.52111
8.44633	1.46341
8.453	1.41096
8.45967	1.36375
8.46633	1.32179
8.473	1.28365
8.47967	1.24884
8.48633	1.21737
8.493	1.19066
8.49967	1.16825
8.50633	1.14727
8.513	1.12867
8.51967	1.11055
8.52633	1.09339
8.533	1.07718
8.53967	1.06382
8.54633	1.05286
8.553	1.04284
8.55967	1.03378
8.56633	1.02663
8.573	1.02139
8.57967	1.01376
8.58633	1.00279
8.593	0.991344
8.59967	0.979424
8.60633	0.967503
8.613	0.954151
8.61967	0.941277
8.62633	0.927925
8.633	0.912666
8.63967	0.8955
8.64633	0.876427
8.653	0.854969
8.65967	0.831127
8.66633	0.805855
8.673	0.779152
8.67967	0.751972
8.68633	0.723362
8.693	0.693798
8.69967	0.66328
8.70633	0.634193
8.713	0.60606
8.71967	0.580311
8.72633	0.556946
8.733	0.535011
8.73967	0.512123
8.74633	0.488281
8.753	0.464916
8.75967	0.442028
8.76633	0.420094
8.773	0.400066
8.77967	0.380993
8.78633	0.365257
8.793	0.351906
8.79967	0.339985
8.80633	0.326633
8.813	0.314713
8.81967	0.305653
8.82633	0.298977
8.833	0.294209
8.83967	0.292778
8.84633	0.295639
8.853	0.303268
8.85967	0.317097
8.86633	0.337124
8.873	0.362873
8.87967	0.393867
8.88633	0.432014
8.893	0.478268
8.89967	0.531197
8.90633	0.587463
8.913	0.647545
8.91967	0.710964
8.92633	0.777245
8.933	0.842571
8.93967	0.90456
8.94633	0.963688
8.953	1.02091
8.95967	1.07384
8.96633	1.12057
8.973	1.15967
8.97967	1.19257
8.98633	1.21832
8.993	1.23501
8.99967	1.24121
9.00633	1.23692
9.013	1.22356
9.01967	1.20211
9.02633	1.1735
9.033	1.13964
9.03967	1.10197
9.04633	1.06144
9.053	1.01805
9.05967	0.974178
9.06633	0.929356
9.073	0.884533
9.07967	0.839233
9.08633	0.795364
9.093	0.753403
9.09967	0.713825
9.10633	0.674248
9.113	0.635147
9.11967	0.597
9.12633	0.558853
9.133	0.520706
9.13967	0.482082
9.14633	0.444412
9.153	0.406265
9.15967	0.369072
9.16633	0.332355
9.173	0.296116
9.17967	0.260353
9.18633	0.225544
9.193	0.193119
9.19967	0.163078
9.20633	0.134945
9.213	0.108242
9.21967	0.0829697
9.22633	0.0591278
9.233	0.0362396
9.23967	0.0143051
9.24633	-0.00667572
9.253	-0.0252724
9.25967	-0.0433922
9.26633	-0.0624657
9.273	-0.0824928
9.27967	-0.100613
9.28633	-0.115871
9.293	-0.128746
9.29967	-0.139713
9.30633	-0.147343
9.313	-0.152588
9.31967	-0.15831
9.32633	-0.166416
9.333	-0.173569
9.33967	-0.180244
9.34633	-0.187874
9.353	-0.19598
9.35967	-0.203133
9.36633	-0.208378
9.373	-0.212669
9.37967	-0.216007
9.38633	-0.218391
9.393	-0.219822
9.39967	-0.222206
9.40633	-0.226974
9.413	-0.232697
9.41967	-0.239372
9.42633	-0.246048
9.433	-0.251293
9.43967	-0.254631
9.44633	-0.255108
9.453	-0.255108
9.45967	-0.255108
9.46633	-0.255108
9.473	-0.254631
9.47967	-0.255108
9.48633	-0.255585
9.493	-0.257015
9.49967	-0.258923
9.50633	-0.26226
9.513	-0.265121
9.51967	-0.266075
9.52633	-0.266075
9.533	-0.266075
9.53967	-0.266552
9.54633	-0.266552
9.553	-0.267029
9.55967	-0.270844
9.56633	-0.277519
9.573	-0.283241
9.57967	-0.287056
9.58633	-0.288963
9.593	-0.288486
9.59967	-0.285149
9.60633	-0.281811
9.613	-0.28038
9.61967	-0.282288
9.62633	-0.286102
9.633	-0.291824
9.63967	-0.298977
9.64633	-0.304699
9.653	-0.307083
9.65967	-0.30756
9.66633	-0.30756
9.673	-0.30756
9.67967	-0.306129
9.68633	-0.304222
9.693	-0.303268
9.69967	-0.304699
9.70633	-0.305653
9.713	-0.306129
9.71967	-0.306129
9.72633	-0.306129
9.733	-0.306606
9.73967	-0.305176
9.74633	-0.302315
9.753	-0.2985
9.75967	-0.293732
9.76633	-0.28801
9.773	-0.282288
9.77967	-0.277042
9.78633	-0.271797
9.793	-0.267506
9.79967	-0.264168
9.80633	-0.26226
9.813	-0.260353
9.81967	-0.255585
9.82633	-0.249386
9.833	-0.243664
9.83967	-0.237465
9.84633	-0.230789
9.853	-0.224113
9.85967	-0.219345
9.86633	-0.21553
9.873	-0.212193
9.87967	-0.209332
9.88633	-0.20647
9.893	-0.202656
9.89967	-0.198364
9.90633	-0.193119
9.913	-0.187874
9.91967	-0.182152
9.92633	-0.175476
9.933	-0.169754
9.93967	-0.163555
9.94633	-0.156879
9.953	-0.14925
9.95967	-0.142097
9.96633	-0.134945
9.973	-0.128269
9.97967	-0.121117
9.98633	-0.112534
9.993	-0.101566
9.99967	-0.0891685
10.0063	-0.0772476
10.013	-0.0648499
10.0197	-0.0538826
10.0263	-0.043869
10.033	-0.0367165
10.0397	-0.0300407
10.0463	-0.0228882
10.053	-0.0138283
10.0597	-0.00429153
10.0663	0.00572205
10.073	0.014782
10.0797	0.023365
10.0863	0.0314713
10.093	0.0391006
10.0997	0.0448227
10.1063	0.0495911
10.113	0.0538826
10.1197	0.0581741
10.1263	0.0596046
10.133	0.058651
10.1397	0.0572205
10.1463	0.0567436
10.153	0.0557899
10.1597	0.0543594
10.1663	0.0534058
10.173	0.0538826
10.1797	0.0534058
10.1863	0.0510216
10.193	0.0476837
10.1997	0.0433922
10.2063	0.038147
10.213	0.0319481
10.2197	0.0247955
10.2263	0.0166893
10.233	0.00858307
10.2397	0.00190735
10.2463	-0.00238419
10.253	-0.00762939
10.2597	-0.0143051
10.2663	-0.0228882
10.273	-0.0324249
10.2797	-0.0419617
10.2863	-0.0529289
10.293	-0.0634193
10.2997	-0.0724792
10.3063	-0.0796318
10.313	-0.0872612
10.3197	-0.0953674
10.3263	-0.102997
10.333	-0.110149
10.3397	-0.116825
10.3463	-0.123501
10.353	-0.130653
10.3597	-0.13876
10.3663	-0.14782
10.373	-0.15831
10.3797	-0.1688
10.3863	-0.178337
10.393	-0.187397
10.3997	-0.195503
10.4063	-0.203133
10.413	-0.209808
10.4197	-0.216484
10.4263	-0.225067
10.433	-0.234604
10.4397	-0.245094
10.4463	-0.255108
10.453	-0.265121
10.4597	-0.275135
10.4663	-0.284672
10.473	-0.293732
10.4797	-0.302315
10.4863	-0.310421
10.493	-0.317574
10.4997	-0.324726
10.5063	-0.332832
10.513	-0.341415
10.5197	-0.349998
10.5263	-0.359535
10.533	-0.369072
10.5397	-0.377655
10.5463	-0.385284
10.553	-0.391006
10.5597	-0.396252
10.5663	-0.402451
10.573	-0.408173
10.5797	-0.414371
10.5863	-0.421524
10.593	-0.430584
10.5997	-0.440121
10.6063	-0.449181
10.613	-0.458241
10.6197	-0.466824
10.6263	-0.473976
10.633	-0.477314
10.6397	-0.479221
10.6463	-0.481606
10.653	-0.484467
10.6597	-0.486851
10.6663	-0.487328
10.673	-0.488281
10.6797	-0.489712
10.6863	-0.489712
10.693	-0.489712
10.6997	-0.491619
10.7063	-0.495434
10.713	-0.498772
10.7197	-0.501633
10.7263	-0.504017
10.733	-0.506878
10.7397	-0.509262
10.7463	-0.509739
10.753	-0.510216
10.7597	-0.510693
10.7663	-0.510693
10.773	-0.508785
10.7797	-0.506401
10.7863	-0.504971
10.793	-0.504971
10.7997	-0.507355
10.8063	-0.511169
10.813	-0.515461
10.8197	-0.517368
10.8263	-0.519276
10.833	-0.520706
10.8397	-0.522614
10.8463	-0.52309
10.853	-0.522614
10.8597	-0.524998
10.8663	-0.526905
10.873	-0.528336
10.8797	-0.527859
10.8863	-0.527859
10.893	-0.528336
10.8997	-0.527859
10.9063	-0.526905
10.913	-0.526905
10.9197	-0.528336
10.9263	-0.528812
10.933	-0.528336
10.9397	-0.528812
10.9463	-0.53072
10.953	-0.532627
10.9597	-0.53215
10.9663	-0.531673
10.973	-0.531197
10.9797	-0.531673
10.9863	-0.531197
10.993	-0.531673
10.9997	-0.534534
11.0063	-0.539303
11.013	-0.544548
11.0197	-0.549316
11.0263	-0.552654
11.033	-0.554085
11.0397	-0.553131
11.0463	-0.551224
11.053	-0.55027
11.0597	-0.549316
11.0663	-0.549316
11.073	-0.55027
11.0797	-0.551701
11.0863	-0.552654
11.093	-0.552177
11.0997	-0.552654
11.1063	-0.554085
11.113	-0.556469
11.1197	-0.558853
11.1263	-0.561237
11.133	-0.562668
11.1397	-0.562668
11.1463	-0.561714
11.153	-0.561714
11.1597	-0.562191
11.1663	-0.562668
11.173	-0.562668
11.1797	-0.562668
11.1863	-0.561237
11.193	-0.557899
11.1997	-0.553608
11.2063	-0.552177
11.213	-0.552177
11.2197	-0.552654
11.2263	-0.553608
11.233	-0.554562
11.2397	-0.555038
11.2463	-0.554562
11.253	-0.554562
11.2597	-0.556469
11.2663	-0.559807
11.273	-0.563622
11.2797	-0.566483
11.2863	-0.567436
11.293	-0.566483
11.2997	-0.565052
11.3063	-0.563145
11.313	-0.562191
11.3197	-0.561714
11.3263	-0.561237
11.333	-0.559807
11.3397	-0.558376
11.3463	-0.556946
11.353	-0.556469
11.3597	-0.556946
11.3663	-0.557899
11.373	-0.55933
11.3797	-0.558853
11.3863	-0.555992
11.393	-0.553131
11.3997	-0.55027
11.4063	-0.549793
11.413	-0.549793
11.4197	-0.550747
11.4263	-0.551701
11.433	-0.551701
11.4397	-0.55027
11.4463	-0.546932
11.453	-0.544071
11.4597	-0.541687
11.4663	-0.540257
11.473	-0.540257
11.4797	-0.540733
11.4863	-0.542641
11.493	-0.545502
11.4997	-0.549316
11.5063	-0.552177
11.513	-0.553131
11.5197	-0.552654
11.5263	-0.552177
11.533	-0.550747
11.5397	-0.54884
11.5463	-0.545979
11.553	-0.543594
11.5597	-0.541687
11.5663	-0.540257
11.573	-0.537395
11.5797	-0.534534
11.5863	-0.533104
11.593	-0.533581
11.5997	-0.534534
11.6063	-0.534058
11.613	-0.533581
11.6197	-0.534058
11.6263	-0.534058
11.633	-0.533104
11.6397	-0.533104
11.6463	-0.534058
11.653	-0.536442
11.6597	-0.53978
11.6663	-0.543118
11.673	-0.544548
11.6797	-0.543594
11.6863	-0.542641
11.693	-0.542641
11.6997	-0.542164
11.7063	-0.541687
11.713	-0.542164
11.7197	-0.544071
11.7263	-0.545502
11.733	-0.544071
11.7397	-0.540733
11.7463	-0.536442
11.753	-0.53215
11.7597	-0.528336
11.7663	-0.525951
11.773	-0.524998
11.7797	-0.524521
11.7863	-0.524998
11.793	-0.526428
11.7997	-0.527859
11.8063	-0.527382
11.813	-0.526905
11.8197	-0.526428
11.8263	-0.524521
11.833	-0.52166
11.8397	-0.519276
11.8463	-0.517368
11.853	-0.515938
11.8597	-0.514507
11.8663	-0.514507
11.873	-0.515938
11.8797	-0.514984
11.8863	-0.510693
11.893	-0.504971
11.8997	-0.500679
11.9063	-0.497341
11.913	-0.49448
11.9197	-0.49448
11.9263	-0.497341
11.933	-0.500679
11.9397	-0.503063
11.9463	-0.50354
11.953	-0.502586
11.9597	-0.501156
11.9663	-0.498295
11.973	-0.496387
11.9797	-0.495911
11.9863	-0.497341
11.993	-0.497818
11.9997	-0.497818
12.0063	-0.497818
12.013	-0.498295
12.0197	-0.496864
12.0263	-0.495911
12.033	-0.495434
12.0397	-0.496864
12.0463	-0.499249
12.053	-0.501633
12.0597	-0.504017
12.0663	-0.504494
12.073	-0.504494
12.0797	-0.504017
12.0863	-0.50354
12.093	-0.503063
12.0997	-0.502586
12.1063	-0.503063
12.113	-0.504494
12.1197	-0.507355
12.1263	-0.511169
12.133	-0.515461
12.1397	-0.520229
12.1463	-0.524044
12.153	-0.526428
12.1597	-0.527859
12.1663	-0.529289
12.173	-0.530243
12.1797	-0.532627
12.1863	-0.535488
12.193	-0.538349
12.1997	-0.539303
12.2063	-0.540257
12.213	-0.540733
12.2197	-0.542641
12.2263	-0.546455
12.233	-0.552177
12.2397	-0.558853
12.2463	-0.564575
12.253	-0.56982
12.2597	-0.575066
12.2663	-0.580311
12.273	-0.584126
12.2797	-0.587463
12.2863	-0.591278
12.293	-0.594616
12.2997	-0.596523
12.3063	-0.597477
12.313	-0.599861
12.3197	-0.604153
12.3263	-0.608921
12.333	-0.613689
12.3397	-0.618458
12.3463	-0.622749
12.353	-0.62418
12.3597	-0.624657
12.3663	-0.626087
12.373	-0.627518
12.3797	-0.628948
12.3863	-0.631332
12.393	-0.63467
12.3997	-0.637054
12.4063	-0.637531
12.413	-0.637531
12.4197	-0.638962
12.4263	-0.640392
12.433	-0.6423
12.4397	-0.645161
12.4463	-0.648499
12.453	-0.650883
12.4597	-0.653267
12.4663	-0.654221
12.473	-0.654697
12.4797	-0.653744
12.4863	-0.653744
12.493	-0.655174
12.4997	-0.658035
12.5063	-0.662804
12.513	-0.668049
12.5197	-0.673294
12.5263	-0.676632
12.533	-0.679016
12.5397	-0.6814
12.5463	-0.682831
12.553	-0.683784
12.5597	-0.685692
12.5663	-0.68903
12.573	-0.690937
12.5797	-0.690937
12.5863	-0.69046
12.593	-0.69046
12.5997	-0.691414
12.6063	-0.693321
12.613	-0.695705
12.6197	-0.699043
12.6263	-0.701427
12.633	-0.703812
12.6397	-0.705242
12.6463	-0.705242
12.653	-0.704765
12.6597	-0.703812
12.6663	-0.702381
12.673	-0.699043
12.6797	-0.694752
12.6863	-0.691891
12.693	-0.689507
12.6997	-0.687122
12.7063	-0.685215
12.713	-0.684261
12.7197	-0.682831
12.7263	-0.678539
12.733	-0.673771
12.7397	-0.668049
12.7463	-0.663757
12.753	-0.659466
12.7597	-0.654697
12.7663	-0.65279
12.773	-0.650406
12.7797	-0.647545
12.7863	-0.64373
12.793	-0.639439
12.7997	-0.636101
12.8063	-0.630856
12.813	-0.623703
12.8197	-0.61655
12.8263	-0.610828
12.833	-0.60606
12.8397	-0.600338
12.8463	-0.593662
12.853	-0.588894
12.8597	-0.583649
12.8663	-0.57745
12.873	-0.571251
12.8797	-0.567436
12.8863	-0.566006
12.893	-0.564575
12.8997	-0.564575
12.9063	-0.564575
12.913	-0.564098
12.9197	-0.563145
12.9263	-0.564098
12.933	-0.56982
12.9397	-0.57888
12.9463	-0.591278
12.953	-0.608444
12.9597	-0.629425
12.9663	-0.653744
12.973	-0.680923
12.9797	-0.712872
12.9863	-0.750065
12.993	-0.792503
12.9997	-0.83828
13.0063	-0.888348
13.013	-0.943184
13.0197	-1.00327
13.0263	-1.06859
13.033	-1.14059
13.0397	-1.2188
13.0463	-1.30081
13.053	-1.38855
13.0597	-1.4801
13.0663	-1.57499
13.073	-1.67179
13.0797	-1.77288
13.0863	-1.87874
13.093	-1.98555
13.0997	-2.09284
13.1063	-2.20251
13.113	-2.31504
13.1197	-2.42949
13.1263	-2.54345
13.133	-2.65741
13.1397	-2.77185
13.1463	-2.88534
13.153	-2.99549
13.1597	-3.10278
13.1663	-3.20864
13.173	-3.31116
13.1797	-3.41034
13.1863	-3.50618
13.193	-3.59869
13.1997	-3.68738
13.2063	-3.77321
13.213	-3.85714
13.2197	-3.93915
13.2263	-4.01878
13.233	-4.0946
13.2397	-4.1666
13.2463	-4.23431
13.253	-4.2963
13.2597	-4.35305
13.2663	-4.40407
13.273	-4.45032
13.2797	-4.49324
13.2863	-4.53281
[truncated: 1,001 more rows]

## Sheet: Fig3A_SIH
-0.042	0.000953674
-0.0353333	0.00143051
-0.0286667	0.00238419
-0.022	0.00286102
-0.0153333	0.00238419
-0.00866667	0.00333786
-0.002	0.00572205
0.00466667	0.00715256
0.0113333	0.00762939
0.018	0.00762939
0.0246667	0.00810623
0.0313333	0.00762939
0.038	0.00667572
0.0446667	0.00476837
0.0513333	0.00190735
0.058	0.000476837
0.0646667	-0.000476837
0.0713333	-0.00190735
0.078	-0.0038147
0.0846667	-0.00429153
0.0913333	-0.00238419
0.098	-0.000476837
0.104667	0.000953674
0.111333	0.00238419
0.118	0.00524521
0.124667	0.00810623
0.131333	0.00953674
0.138	0.0100136
0.144667	0.0109673
0.151333	0.0123978
0.158	0.0133514
0.164667	0.0138283
0.171333	0.0143051
0.178	0.014782
0.184667	0.014782
0.191333	0.0138283
0.198	0.0109673
0.204667	0.0109673
0.211333	0.0114441
0.218	0.0119209
0.224667	0.0109673
0.231333	0.00953674
0.238	0.00858307
0.244667	0.00715256
0.251333	0.00667572
0.258	0.00715256
0.264667	0.00905991
0.271333	0.0123978
0.278	0.0157356
0.284667	0.0171661
0.291333	0.0162125
0.298	0.0152588
0.304667	0.0133514
0.311333	0.0119209
0.318	0.0109673
0.324667	0.0104904
0.331333	0.0114441
0.338	0.0109673
0.344667	0.0104904
0.351333	0.0100136
0.358	0.00858307
0.364667	0.00667572
0.371333	0.00476837
0.378	0.00476837
0.384667	0.00715256
0.391333	0.0109673
0.398	0.0152588
0.404667	0.0185966
0.411333	0.020504
0.418	0.0195503
0.424667	0.0171661
0.431333	0.014782
0.438	0.0143051
0.444667	0.0152588
0.451333	0.0166893
0.458	0.017643
0.464667	0.0181198
0.471333	0.0162125
0.478	0.0114441
0.484667	0.00667572
0.491333	0.0038147
0.498	0.0038147
0.504667	0.00476837
0.511333	0.00572205
0.518	0.00905991
0.524667	0.0128746
0.531333	0.0152588
0.538	0.0143051
0.544667	0.0119209
0.551333	0.0109673
0.558	0.0104904
0.564667	0.00858307
0.571333	0.00667572
0.578	0.00667572
0.584667	0.00762939
0.591333	0.00762939
0.598	0.00715256
0.604667	0.00762939
0.611333	0.00905991
0.618	0.0104904
0.624667	0.0123978
0.631333	0.0138283
0.638	0.0143051
0.644667	0.0138283
0.651333	0.0123978
0.658	0.0119209
0.664667	0.0119209
0.671333	0.0123978
0.678	0.0123978
0.684667	0.0133514
0.691333	0.014782
0.698	0.0157356
0.704667	0.0152588
0.711333	0.0128746
0.718	0.0100136
0.724667	0.00667572
0.731333	0.0038147
0.738	0.00143051
0.744667	0.00143051
0.751333	0.00429153
0.758	0.00953674
0.764667	0.0143051
0.771333	0.0181198
0.778	0.0209808
0.784667	0.0224113
0.791333	0.0228882
0.798	0.0224113
0.804667	0.0214577
0.811333	0.0214577
0.818	0.0214577
0.824667	0.0224113
0.831333	0.0224113
0.838	0.0224113
0.844667	0.0209808
0.851333	0.0195503
0.858	0.017643
0.864667	0.017643
0.871333	0.0171661
0.878	0.017643
0.884667	0.0185966
0.891333	0.020504
0.898	0.0228882
0.904667	0.023365
0.911333	0.0238419
0.918	0.0243187
0.924667	0.0257492
0.931333	0.0271797
0.938	0.0281334
0.944667	0.0300407
0.951333	0.0309944
0.958	0.0314713
0.964667	0.0319481
0.971333	0.0319481
0.978	0.0314713
0.984667	0.0314713
0.991333	0.0329018
0.998	0.0357628
1.00467	0.0386238
1.01133	0.041008
1.018	0.0419617
1.02467	0.041008
1.03133	0.0386238
1.038	0.0348091
1.04467	0.0305176
1.05133	0.026226
1.058	0.0238419
1.06467	0.0224113
1.07133	0.0209808
1.078	0.0190735
1.08467	0.0171661
1.09133	0.0152588
1.098	0.0128746
1.10467	0.00953674
1.11133	0.00810623
1.118	0.00905991
1.12467	0.0114441
1.13133	0.0138283
1.138	0.0171661
1.14467	0.020504
1.15133	0.0238419
1.158	0.0257492
1.16467	0.0267029
1.17133	0.0267029
1.178	0.0276566
1.18467	0.0290871
1.19133	0.0295639
1.198	0.0295639
1.20467	0.0295639
1.21133	0.0314713
1.218	0.0314713
1.22467	0.0295639
1.23133	0.0281334
1.238	0.0267029
1.24467	0.0271797
1.25133	0.0290871
1.258	0.0329018
1.26467	0.0376701
1.27133	0.0424385
1.278	0.0476837
1.28467	0.0514984
1.29133	0.0529289
1.298	0.0524521
1.30467	0.0529289
1.31133	0.0572205
1.318	0.0648499
1.32467	0.0758171
1.33133	0.0891685
1.338	0.102997
1.34467	0.115871
1.35133	0.124454
1.358	0.127792
1.36467	0.122547
1.37133	0.108242
1.378	0.0844002
1.38467	0.0519753
1.39133	0.00905991
1.398	-0.0433922
1.40467	-0.101089
1.41133	-0.159264
1.418	-0.217438
1.42467	-0.277519
1.43133	-0.336647
1.438	-0.39196
1.44467	-0.443935
1.45133	-0.492573
1.458	-0.535488
1.46467	-0.568867
1.47133	-0.584126
1.478	-0.564098
1.48467	-0.484467
1.49133	-0.324249
1.498	-0.0920296
1.50467	0.186443
1.51133	0.499725
1.518	0.863552
1.52467	1.23453
1.53133	1.50871
1.538	1.61457
1.54467	1.56832
1.55133	1.42241
1.558	1.17636
1.56467	0.859261
1.57133	0.557899
1.578	0.352859
1.58467	0.25177
1.59133	0.206947
1.598	0.18692
1.60467	0.179768
1.61133	0.183582
1.618	0.198841
1.62467	0.225067
1.63133	0.257015
1.638	0.290871
1.64467	0.325203
1.65133	0.356674
1.658	0.374794
1.66467	0.367165
1.67133	0.330448
1.678	0.274181
1.68467	0.205517
1.69133	0.1297
1.698	0.0553131
1.70467	-0.00572205
1.71133	-0.04673
1.718	-0.0762939
1.72467	-0.103951
1.73133	-0.130177
1.738	-0.150681
1.74467	-0.160217
1.75133	-0.158787
1.758	-0.146866
1.76467	-0.124931
1.77133	-0.0967979
1.778	-0.0667572
1.78467	-0.0405312
1.79133	-0.0190735
1.798	-0.00143051
1.80467	0.014782
1.81133	0.0276566
1.818	0.0362396
1.82467	0.041008
1.83133	0.043869
1.838	0.0448227
1.84467	0.043869
1.85133	0.0419617
1.858	0.0419617
1.86467	0.0433922
1.87133	0.0448227
1.878	0.0457764
1.88467	0.0481606
1.89133	0.0505447
1.898	0.0500679
1.90467	0.04673
1.91133	0.0419617
1.918	0.0386238
1.92467	0.0352859
1.93133	0.0329018
1.938	0.0305176
1.94467	0.0305176
1.95133	0.0319481
1.958	0.0324249
1.96467	0.0319481
1.97133	0.0324249
1.978	0.0348091
1.98467	0.038147
1.99133	0.0429153
1.998	0.0472069
2.00467	0.0514984
2.01133	0.0548363
2.018	0.0581741
2.02467	0.0576973
2.03133	0.0538826
2.038	0.0481606
2.04467	0.0429153
2.05133	0.0376701
2.058	0.0329018
2.06467	0.0305176
2.07133	0.0309944
2.078	0.0324249
2.08467	0.0343323
2.09133	0.0362396
2.098	0.0391006
2.10467	0.0443459
2.11133	0.0510216
2.118	0.0581741
2.12467	0.0634193
2.13133	0.067234
2.138	0.0696182
2.14467	0.0686646
2.15133	0.064373
2.158	0.058651
2.16467	0.0534058
2.17133	0.0505447
2.178	0.0538826
2.18467	0.0710487
2.19133	0.116825
2.198	0.210285
2.20467	0.374794
2.21133	0.63467
2.218	1.01042
2.22467	1.5111
2.23133	2.12145
2.238	2.80237
2.24467	3.49474
2.25133	4.13036
2.258	4.63676
2.26467	4.95625
2.27133	5.05447
2.278	4.93383
2.28467	4.62198
2.29133	4.16756
2.298	3.62873
2.30467	3.06654
2.31133	2.5301
2.318	2.05278
2.32467	1.65319
2.33133	1.33705
2.338	1.09911
2.34467	0.928879
2.35133	0.815868
2.358	0.750542
2.36467	0.724792
2.37133	0.728607
2.378	0.754833
2.38467	0.794888
2.39133	0.841141
2.398	0.882626
2.40467	0.912666
2.41133	0.924587
2.418	0.915527
2.42467	0.884056
2.43133	0.834942
2.438	0.775337
2.44467	0.712395
2.45133	0.653267
2.458	0.602245
2.46467	0.56076
2.47133	0.529766
2.478	0.506878
2.48467	0.489235
2.49133	0.472546
2.498	0.455379
2.50467	0.43869
2.51133	0.422478
2.518	0.406265
2.52467	0.391006
2.53133	0.378609
2.538	0.370026
2.54467	0.36335
2.55133	0.355721
2.558	0.346661
2.56467	0.337124
2.57133	0.326633
2.578	0.317574
2.58467	0.312805
2.59133	0.315666
2.598	0.327587
2.60467	0.349998
2.61133	0.386715
2.618	0.444412
2.62467	0.53072
2.63133	0.656605
2.638	0.835896
2.64467	1.08433
2.65133	1.41907
2.658	1.85728
2.66467	2.41852
2.67133	3.11852
2.678	3.96442
2.68467	4.95243
2.69133	6.06728
2.698	7.27892
2.70467	8.53825
2.71133	9.77898
2.718	10.9239
2.72467	11.8942
2.73133	12.6066
2.738	12.9933
2.74467	13.0095
2.75133	12.6491
2.758	11.9424
2.76467	10.951
2.77133	9.76515
2.778	8.48532
2.78467	7.20835
2.79133	6.01196
2.798	4.95052
2.80467	4.0555
2.81133	3.335
2.818	2.78282
2.82467	2.38848
2.83133	2.14434
2.838	2.05708
2.84467	2.15101
2.85133	2.47574
2.858	3.10993
2.86467	4.1585
2.87133	5.74303
2.878	7.99322
2.88467	11.0288
2.89133	14.9412
2.898	19.7678
2.90467	25.4745
2.91133	31.9438
2.918	38.9585
2.92467	46.1988
2.93133	53.2565
2.938	59.6685
2.94467	64.9629
2.95133	68.7127
2.958	70.6015
2.96467	70.4794
2.97133	68.388
2.978	64.5528
2.98467	59.3452
2.99133	53.2308
2.998	46.6957
3.00467	40.1845
3.01133	34.049
3.018	28.5306
3.02467	23.7579
3.03133	19.7611
3.038	16.499
3.04467	13.885
3.05133	11.8117
3.058	10.1709
3.06467	8.86726
3.07133	7.82013
3.078	6.96802
3.08467	6.26135
3.09133	5.66435
3.098	5.15175
3.10467	4.70686
3.11133	4.31824
3.118	3.97396
3.12467	3.6664
3.13133	3.39365
3.138	3.15237
3.14467	2.93875
3.15133	2.74849
3.158	2.58064
3.16467	2.43664
3.17133	2.31504
3.178	2.21539
3.18467	2.13623
3.19133	2.07663
3.198	2.03705
3.20467	2.01654
3.21133	2.01654
3.218	2.04134
3.22467	2.09665
3.23133	2.19584
3.238	2.35462
3.24467	2.59542
3.25133	2.94638
3.258	3.43609
3.26467	4.09555
3.27133	4.94862
3.278	6.00958
3.28467	7.28226
3.29133	8.75568
3.298	10.4051
3.30467	12.1841
3.31133	14.029
3.318	15.8577
3.32467	17.57
3.33133	19.0535
3.338	20.1921
3.34467	20.8855
3.35133	21.0657
3.358	20.7081
3.36467	19.8402
3.37133	18.539
3.378	16.9187
3.38467	15.1124
3.39133	13.2475
3.398	11.4365
3.40467	9.76276
3.41133	8.27789
3.418	7.00188
3.42467	5.93281
3.43133	5.05543
3.438	4.34542
3.44467	3.77369
3.45133	3.31259
3.458	2.93779
3.46467	2.63071
3.47133	2.37465
3.478	2.15435
3.48467	1.96314
3.49133	1.7972
3.498	1.65224
3.50467	1.52206
3.51133	1.40667
3.518	1.30653
3.52467	1.2188
3.53133	1.13869
3.538	1.06382
3.54467	0.995636
3.55133	0.935078
3.558	0.881195
3.56467	0.833988
3.57133	0.792027
3.578	0.75531
3.58467	0.722408
3.59133	0.692844
3.598	0.666142
3.60467	0.64373
3.61133	0.62561
3.618	0.612736
3.62467	0.603199
3.63133	0.595093
3.638	0.589371
3.64467	0.584126
3.65133	0.576973
3.658	0.568867
3.66467	0.562191
3.67133	0.556946
3.678	0.551224
3.68467	0.544071
3.69133	0.535965
3.698	0.527859
3.70467	0.518322
3.71133	0.507355
3.718	0.49448
3.72467	0.481606
3.73133	0.469685
3.738	0.458241
3.74467	0.44632
3.75133	0.433445
3.758	0.422001
3.76467	0.411034
3.77133	0.39959
3.778	0.389099
3.78467	0.379086
3.79133	0.370026
3.798	0.360966
3.80467	0.353336
3.81133	0.346184
3.818	0.339985
3.82467	0.333309
3.83133	0.328064
3.838	0.322819
3.84467	0.317574
3.85133	0.311852
3.858	0.305176
3.86467	0.2985
3.87133	0.292301
3.878	0.286102
3.88467	0.279427
3.89133	0.273228
3.898	0.268459
3.90467	0.264645
3.91133	0.258923
3.918	0.252247
3.92467	0.246525
3.93133	0.24271
3.938	0.239849
3.94467	0.239372
3.95133	0.243664
3.958	0.25177
3.96467	0.26083
3.97133	0.270367
3.978	0.279903
3.98467	0.289917
3.99133	0.298977
3.998	0.30899
4.00467	0.319958
4.01133	0.332832
4.018	0.345707
4.02467	0.359058
4.03133	0.37241
4.038	0.3829
4.04467	0.391483
4.05133	0.396729
4.058	0.400066
4.06467	0.401497
4.07133	0.40102
4.078	0.398159
4.08467	0.392914
4.09133	0.386715
4.098	0.379086
4.10467	0.369072
4.11133	0.356197
4.118	0.342369
4.12467	0.328541
4.13133	0.314236
4.138	0.301361
4.14467	0.28944
4.15133	0.28038
4.158	0.274181
4.16467	0.26989
4.17133	0.264645
4.178	0.259399
4.18467	0.255108
4.19133	0.25177
4.198	0.248909
4.20467	0.245094
4.21133	0.241756
4.218	0.238895
4.22467	0.236511
4.23133	0.233173
4.238	0.230312
4.24467	0.228405
4.25133	0.227451
4.258	0.226498
4.26467	0.225544
4.27133	0.226021
4.278	0.227928
4.28467	0.229836
4.29133	0.231266
4.298	0.234604
4.30467	0.236988
4.31133	0.237465
4.318	0.236034
4.32467	0.234604
4.33133	0.233173
4.338	0.231743
4.34467	0.231266
4.35133	0.231743
4.358	0.232697
4.36467	0.234604
4.37133	0.236511
4.378	0.236988
4.38467	0.236034
4.39133	0.234604
4.398	0.234127
4.40467	0.232697
4.41133	0.231743
4.418	0.230789
4.42467	0.23222
4.43133	0.234127
4.438	0.236034
4.44467	0.238419
4.45133	0.24128
4.458	0.24271
4.46467	0.242233
4.47133	0.242233
4.478	0.243664
4.48467	0.245094
4.49133	0.244617
4.498	0.244617
4.50467	0.244141
4.51133	0.244141
4.518	0.242233
4.52467	0.239372
4.53133	0.238419
4.538	0.238419
4.54467	0.240803
4.55133	0.24271
4.558	0.244617
4.56467	0.247478
4.57133	0.249386
4.578	0.25034
4.58467	0.248909
4.59133	0.247955
4.598	0.248432
4.60467	0.249386
4.61133	0.250816
4.618	0.252724
4.62467	0.254631
4.63133	0.256538
4.638	0.256538
4.64467	0.255108
4.65133	0.254154
4.658	0.253677
4.66467	0.255108
4.67133	0.257015
4.678	0.258446
4.68467	0.259876
4.69133	0.260353
4.698	0.26083
4.70467	0.259876
4.71133	0.257015
4.718	0.254154
4.72467	0.252724
4.73133	0.252247
4.738	0.250816
4.74467	0.251293
4.75133	0.252247
4.758	0.253201
4.76467	0.254154
4.77133	0.253201
4.778	0.253201
4.78467	0.252724
4.79133	0.253677
4.798	0.255585
4.80467	0.257015
4.81133	0.259399
4.818	0.26226
4.82467	0.265121
4.83133	0.265598
4.838	0.263214
4.84467	0.259399
4.85133	0.256062
4.858	0.252724
4.86467	0.249386
4.87133	0.248432
4.878	0.251293
4.88467	0.256538
4.89133	0.261784
4.898	0.265121
4.90467	0.267029
4.91133	0.267029
4.918	0.265598
4.92467	0.26226
4.93133	0.260353
4.938	0.259876
4.94467	0.261307
4.95133	0.264168
4.958	0.268459
4.96467	0.273228
4.97133	0.276089
4.978	0.277519
4.98467	0.278473
4.99133	0.277996
4.998	0.277042
5.00467	0.276089
5.01133	0.275612
5.018	0.274658
5.02467	0.274181
5.03133	0.275135
5.038	0.276089
5.04467	0.276089
5.05133	0.275612
5.058	0.276566
5.06467	0.276566
5.07133	0.274658
5.078	0.27132
5.08467	0.269413
5.09133	0.268459
5.098	0.268936
5.10467	0.270367
5.11133	0.272751
5.118	0.276089
5.12467	0.277996
5.13133	0.279903
5.138	0.28038
5.14467	0.279427
5.15133	0.278473
5.158	0.277996
5.16467	0.277996
5.17133	0.277519
5.178	0.277519
5.18467	0.27895
5.19133	0.281334
5.198	0.282764
5.20467	0.283241
5.21133	0.283241
5.218	0.283241
5.22467	0.283718
5.23133	0.283718
5.238	0.284672
5.24467	0.286102
5.25133	0.287056
5.258	0.287533
5.26467	0.286579
5.27133	0.284672
5.278	0.282764
5.28467	0.281334
5.29133	0.282288
5.298	0.283241
5.30467	0.284195
5.31133	0.285625
5.318	0.287533
5.32467	0.28944
5.33133	0.290871
5.338	0.291348
5.34467	0.290871
5.35133	0.288963
5.358	0.285149
5.36467	0.281811
5.37133	0.28038
5.378	0.279903
5.38467	0.279903
5.39133	0.279903
5.398	0.280857
5.40467	0.281811
5.41133	0.282288
5.418	0.283241
5.42467	0.285625
5.43133	0.288486
5.438	0.291824
5.44467	0.294685
5.45133	0.296593
5.458	0.2985
5.46467	0.299931
5.47133	0.302315
5.478	0.303745
5.48467	0.303268
5.49133	0.300884
5.498	0.298977
5.50467	0.298023
5.51133	0.298023
5.518	0.298977
5.52467	0.300407
5.53133	0.301838
5.538	0.302315
5.54467	0.300884
5.55133	0.299454
5.558	0.2985
5.56467	0.298023
5.57133	0.298023
5.578	0.297546
5.58467	0.298023
5.59133	0.297546
5.598	0.29707
5.60467	0.295639
5.61133	0.296116
5.618	0.29707
5.62467	0.298023
5.63133	0.299931
5.638	0.302315
5.64467	0.304699
5.65133	0.306606
5.658	0.307083
5.66467	0.304699
5.67133	0.299454
5.678	0.294209
5.68467	0.290871
5.69133	0.288963
5.698	0.288486
5.70467	0.289917
5.71133	0.293255
5.718	0.29707
5.72467	0.300407
5.73133	0.303268
5.738	0.304699
5.74467	0.305176
5.75133	0.304222
5.758	0.301361
5.76467	0.298023
5.77133	0.294209
5.778	0.292301
5.78467	0.291824
5.79133	0.292778
5.798	0.293732
5.80467	0.295639
5.81133	0.298023
5.818	0.300407
5.82467	0.301838
5.83133	0.302315
5.838	0.302315
5.84467	0.302792
5.85133	0.303268
5.858	0.304222
5.86467	0.306606
5.87133	0.309944
5.878	0.313759
5.88467	0.318527
5.89133	0.322819
5.898	0.328064
5.90467	0.333786
5.91133	0.339508
5.918	0.3438
5.92467	0.346184
5.93133	0.348091
5.938	0.349045
5.94467	0.349045
5.95133	0.349522
5.958	0.352383
5.96467	0.358105
5.97133	0.363827
5.978	0.370026
5.98467	0.376701
5.99133	0.383854
5.998	0.388622
6.00467	0.391483
6.01133	0.393391
6.018	0.395298
6.02467	0.397682
6.03133	0.400543
6.038	0.402927
6.04467	0.405788
6.05133	0.407696
6.058	0.409126
6.06467	0.41008
6.07133	0.411987
6.078	0.416756
6.08467	0.421524
6.09133	0.425816
6.098	0.428677
6.10467	0.430107
6.11133	0.432014
6.118	0.431061
6.12467	0.427723
6.13133	0.424385
6.138	0.422001
6.14467	0.419617
6.15133	0.415325
6.158	0.411987
6.16467	0.411034
6.17133	0.411987
6.178	0.411987
6.18467	0.411034
6.19133	0.410557
6.198	0.410557
6.20467	0.409603
6.21133	0.406265
6.218	0.402451
6.22467	0.400543
6.23133	0.398636
6.238	0.394821
6.24467	0.391483
6.25133	0.391006
6.258	0.393391
6.26467	0.395775
6.27133	0.397205
6.278	0.397205
6.28467	0.397205
6.29133	0.395298
6.298	0.392437
6.30467	0.389099
6.31133	0.388145
6.318	0.389576
6.32467	0.393391
6.33133	0.397205
6.338	0.400066
6.34467	0.401497
6.35133	0.401497
6.358	0.400543
6.36467	0.398636
6.37133	0.397205
6.378	0.397205
6.38467	0.398159
6.39133	0.39959
6.398	0.40102
6.40467	0.401974
6.41133	0.403404
6.418	0.404358
6.42467	0.405312
6.43133	0.406265
6.438	0.406265
6.44467	0.405788
6.45133	0.404358
6.458	0.404358
6.46467	0.404835
6.47133	0.406265
6.478	0.409126
6.48467	0.413418
6.49133	0.416279
6.498	0.416279
6.50467	0.416756
6.51133	0.417233
6.518	0.418663
6.52467	0.418186
6.53133	0.417709
6.538	0.418186
6.54467	0.419617
6.55133	0.419617
6.558	0.41914
6.56467	0.417709
6.57133	0.415802
6.578	0.413895
6.58467	0.411987
6.59133	0.409126
6.598	0.405788
6.60467	0.405312
6.61133	0.407219
6.618	0.407219
6.62467	0.405788
6.63133	0.405312
6.638	0.407219
6.64467	0.408173
6.65133	0.407219
6.658	0.405788
6.66467	0.405788
6.67133	0.405788
6.678	0.403881
6.68467	0.401497
6.69133	0.40102
6.698	0.403881
6.70467	0.406265
6.71133	0.408649
6.718	0.410557
6.72467	0.412941
6.73133	0.415325
6.738	0.416279
6.74467	0.415802
6.75133	0.414371
6.758	0.413895
6.76467	0.413418
6.77133	0.412464
6.778	0.41008
6.78467	0.406742
6.79133	0.405312
6.798	0.405312
6.80467	0.406265
6.81133	0.408649
6.818	0.412941
6.82467	0.418186
6.83133	0.422001
6.838	0.424385
6.84467	0.424862
6.85133	0.424385
6.858	0.423908
6.86467	0.423908
6.87133	0.423908
6.878	0.422955
6.88467	0.41914
6.89133	0.414848
6.898	0.41008
6.90467	0.406265
6.91133	0.403404
6.918	0.401497
6.92467	0.401497
6.93133	0.40102
6.938	0.39959
6.94467	0.395298
6.95133	0.390053
6.958	0.385761
6.96467	0.382423
6.97133	0.379086
6.978	0.377178
6.98467	0.378132
6.99133	0.380993
6.998	0.381947
7.00467	0.380516
7.01133	0.379086
7.018	0.377178
7.02467	0.376225
7.03133	0.374794
7.038	0.374794
7.04467	0.375271
7.05133	0.376701
7.058	0.378609
7.06467	0.379562
7.07133	0.380039
7.078	0.38147
7.08467	0.383854
7.09133	0.386715
7.098	0.388622
7.10467	0.39053
7.11133	0.394344
7.118	0.39959
7.12467	0.405788
7.13133	0.412464
7.138	0.422001
7.14467	0.432968
7.15133	0.443935
7.158	0.453949
7.16467	0.464916
7.17133	0.476837
7.178	0.488758
7.18467	0.500202
7.19133	0.512123
7.198	0.524521
7.20467	0.535965
7.21133	0.549793
7.218	0.567436
7.22467	0.589371
7.23133	0.61512
7.238	0.644207
7.24467	0.678062
7.25133	0.713825
7.258	0.751972
7.26467	0.79155
7.27133	0.834942
7.278	0.883102
7.28467	0.937462
7.29133	0.998497
7.298	1.06764
7.30467	1.14584
7.31133	1.23405
7.318	1.33467
7.32467	1.44625
7.33133	1.57022
7.338	1.70946
7.34467	1.86634
7.35133	2.0442
7.358	2.244
7.36467	2.46906
7.37133	2.72369
7.378	3.00884
7.38467	3.32594
7.39133	3.67498
7.398	4.06027
7.40467	4.48322
7.41133	4.9448
7.418	5.44405
7.42467	5.98049
7.43133	6.55556
7.438	7.16925
7.44467	7.82204
7.45133	8.51297
7.458	9.24397
7.46467	10.0169
7.47133	10.8328
7.478	11.6892
7.48467	12.5866
7.49133	13.526
7.498	14.5092
7.50467	15.5363
7.51133	16.6101
7.518	17.7331
7.52467	18.9123
7.53133	20.1583
7.538	21.4858
7.54467	22.9163
7.55133	24.4794
7.558	26.2203
7.56467	28.2087
7.57133	30.5562
7.578	33.4349
7.58467	36.9959
7.59133	40.8211
7.598	43.7913
7.60467	44.9829
7.61133	44.2338
7.618	41.8925
7.62467	38.0502
7.63133	33.092
7.638	28.142
7.64467	24.138
7.65133	21.1682
7.658	18.7006
7.66467	16.4676
7.67133	14.4877
7.678	12.7592
7.68467	11.2481
7.69133	9.93872
7.698	8.84628
7.70467	7.98273
7.71133	7.33471
7.718	6.85406
7.72467	6.48689
7.73133	6.19936
7.738	5.97
7.74467	5.78642
7.75133	5.63765
7.758	5.51701
7.76467	5.41639
7.77133	5.33056
7.778	5.2557
7.78467	5.19037
7.79133	5.13363
7.798	5.0869
7.80467	5.04923
7.81133	5.01871
7.818	4.99487
7.82467	4.97723
7.83133	4.96435
7.838	4.95386
7.84467	4.94337
7.85133	4.93383
7.858	4.92573
7.86467	4.91714
7.87133	4.90904
7.878	4.90284
7.88467	4.90236
7.89133	4.91047
7.898	4.92811
7.90467	4.96149
7.91133	5.01156
7.918	5.07879
7.92467	5.16224
7.93133	5.26142
7.938	5.37491
7.94467	5.49603
7.95133	5.61905
7.958	5.74017
7.96467	5.85365
7.97133	5.95427
7.978	6.03724
7.98467	6.10065
7.99133	6.14405
7.998	6.16789
8.00467	6.17075
8.01133	6.15692
8.018	6.12831
8.02467	6.08873
8.03133	6.03867
8.038	5.98001
8.04467	5.9166
8.05133	5.84984
8.058	5.78117
8.06467	5.7106
8.07133	5.63955
8.078	5.56898
8.08467	5.49889
8.09133	5.42831
8.098	5.35679
8.10467	5.28479
8.11133	5.21231
8.118	5.13935
8.12467	5.06544
8.13133	4.98819
8.138	4.90713
8.14467	4.82321
8.15133	4.7369
8.158	4.64773
8.16467	4.55523
8.17133	4.46177
8.178	4.36735
8.18467	4.27151
8.19133	4.1728
8.198	4.07076
8.20467	3.96729
8.21133	3.86381
8.218	3.76225
8.22467	3.66545
8.23133	3.57676
8.238	3.50285
8.24467	3.44753
8.25133	3.41797
8.258	3.41892
8.26467	3.45325
8.27133	3.52192
8.278	3.62253
8.28467	3.75223
8.29133	3.90339
8.298	4.06551
8.30467	4.22668
8.31133	4.37212
8.318	4.48513
8.32467	4.55236
8.33133	4.56238
8.338	4.50802
8.34467	4.3869
8.35133	4.20809
8.358	3.98588
8.36467	3.73411
8.37133	3.46756
8.378	3.20101
8.38467	2.94781
8.39133	2.71511
8.398	2.50769
8.40467	2.32744
8.41133	2.17438
8.418	2.04659
8.42467	1.93977
8.43133	1.85061
8.438	1.77431
8.44467	1.70851
8.45133	1.65081
8.458	1.59931
8.46467	1.55306
8.47133	1.51157
8.478	1.4739
8.48467	1.43862
8.49133	1.40476
8.498	1.37377
8.50467	1.34516
8.51133	1.31893
8.518	1.29509
8.52467	1.27316
8.53133	1.25313
8.538	1.2331
8.54467	1.21355
8.55133	1.19543
8.558	1.17874
8.56467	1.1611
8.57133	1.14441
8.578	1.13058
8.58467	1.11866
8.59133	1.10626
8.598	1.09339
8.60467	1.08194
8.61133	1.07193
8.618	1.06001
8.62467	1.0457
8.63133	1.03045
8.638	1.01519
8.64467	0.999451
8.65133	0.981331
8.658	0.960827
8.66467	0.938892
8.67133	0.916958
8.678	0.892162
8.68467	0.863075
8.69133	0.832081
8.698	0.80061
8.70467	0.769138
8.71133	0.736713
8.718	0.703335
8.72467	0.669956
8.73133	0.637531
8.738	0.607491
8.74467	0.579834
8.75133	0.553608
8.758	0.529766
8.76467	0.508785
8.77133	0.489235
8.778	0.469208
8.78467	0.448227
8.79133	0.4282
8.798	0.410557
8.80467	0.394821
8.81133	0.380993
8.818	0.369549
8.82467	0.361443
8.83133	0.354767
8.838	0.349522
8.84467	0.34523
8.85133	0.342846
8.858	0.344753
8.86467	0.350475
8.87133	0.361919
8.878	0.379086
8.88467	0.402927
8.89133	0.432491
8.898	0.469208
8.90467	0.513077
8.91133	0.563622
8.918	0.620365
8.92467	0.681877
8.93133	0.749111
8.938	0.819206
8.94467	0.891209
8.95133	0.965118
8.958	1.03951
8.96467	1.11198
8.97133	1.18065
8.978	1.24311
8.98467	1.29795
8.99133	1.3423
8.998	1.37281
9.00467	1.39189
9.01133	1.39904
9.018	1.39523
9.02467	1.37901
9.03133	1.35279
9.038	1.31893
9.04467	1.27935
9.05133	1.23501
9.058	1.18828
9.06467	1.14107
9.07133	1.09386
9.078	1.04856
9.08467	1.00422
9.09133	0.959873
9.098	0.916004
9.10467	0.871658
9.11133	0.827789
9.118	0.783443
9.12467	0.740051
9.13133	0.699043
9.138	0.659466
9.14467	0.620842
9.15133	0.583172
9.158	0.546932
9.16467	0.511646
9.17133	0.47636
9.178	0.441551
9.18467	0.406742
9.19133	0.372887
9.198	0.339508
9.20467	0.305653
9.21133	0.27132
9.218	0.238895
9.22467	0.208378
9.23133	0.180244
9.238	0.153542
9.24467	0.129223
9.25133	0.107765
9.258	0.0867844
9.26467	0.0667572
9.27133	0.0476837
9.278	0.0305176
9.28467	0.0138283
9.29133	-0.00190735
9.298	-0.0166893
9.30467	-0.0305176
9.31133	-0.0448227
9.318	-0.058651
9.32467	-0.0720024
9.33133	-0.0839233
9.338	-0.0948906
9.34467	-0.104427
9.35133	-0.112057
9.358	-0.117779
9.36467	-0.123024
9.37133	-0.127316
9.378	-0.131607
9.38467	-0.135899
9.39133	-0.139713
9.398	-0.144958
9.40467	-0.151157
9.41133	-0.157833
9.418	-0.164986
9.42467	-0.172615
9.43133	-0.181198
9.438	-0.188828
9.44467	-0.19455
9.45133	-0.199795
9.458	-0.203609
9.46467	-0.20647
9.47133	-0.208378
9.478	-0.211239
9.48467	-0.213623
9.49133	-0.216007
9.498	-0.218391
9.50467	-0.220299
9.51133	-0.221729
9.518	-0.224113
9.52467	-0.226498
9.53133	-0.229359
9.538	-0.230789
9.54467	-0.23222
9.55133	-0.23365
9.558	-0.234127
9.56467	-0.23365
9.57133	-0.232697
9.578	-0.23222
9.58467	-0.231743
9.59133	-0.23222
9.598	-0.233173
9.60467	-0.235081
9.61133	-0.236034
9.618	-0.236988
9.62467	-0.237465
9.63133	-0.236511
9.638	-0.235081
9.64467	-0.23365
9.65133	-0.23222
9.658	-0.229836
9.66467	-0.227451
9.67133	-0.225067
9.678	-0.22316
9.68467	-0.221252
9.69133	-0.221252
9.698	-0.222206
9.70467	-0.222683
9.71133	-0.220776
9.718	-0.217438
9.72467	-0.215054
9.73133	-0.212193
9.738	-0.208855
9.74467	-0.208378
9.75133	-0.210762
9.758	-0.215054
9.76467	-0.218391
9.77133	-0.219822
9.778	-0.219345
9.78467	-0.217915
9.79133	-0.213623
9.798	-0.207424
9.80467	-0.201225
9.81133	-0.19598
9.818	-0.190258
9.82467	-0.184536
9.83133	-0.180244
9.838	-0.175953
9.84467	-0.169754
9.85133	-0.162601
9.858	-0.156403
9.86467	-0.153065
9.87133	-0.150681
9.878	-0.148773
9.88467	-0.148773
9.89133	-0.149727
9.898	-0.150681
9.90467	-0.148773
9.91133	-0.143528
9.918	-0.137806
9.92467	-0.132561
9.93133	-0.127792
9.938	-0.122547
9.94467	-0.118256
9.95133	-0.114441
9.958	-0.109673
9.96467	-0.103951
9.97133	-0.0963211
9.978	-0.0882149
9.98467	-0.0796318
9.99133	-0.0715256
9.998	-0.0634193
10.0047	-0.0548363
10.0113	-0.0462532
10.018	-0.0391006
10.0247	-0.0314713
10.0313	-0.0238419
10.038	-0.0166893
10.0447	-0.0100136
10.0513	-0.00286102
10.058	0.00572205
10.0647	0.0157356
10.0713	0.0276566
10.078	0.041008
10.0847	0.0529289
10.0913	0.0634193
10.098	0.0724792
10.1047	0.0810623
10.1113	0.0886917
10.118	0.0963211
10.1247	0.103474
10.1313	0.109673
10.138	0.114918
10.1447	0.119209
10.1513	0.121593
10.158	0.123501
10.1647	0.125885
10.1713	0.1297
10.178	0.133038
10.1847	0.133991
10.1913	0.132561
10.198	0.1297
10.2047	0.125408
10.2113	0.120163
10.218	0.114918
10.2247	0.108719
10.2313	0.10252
10.238	0.0958443
10.2447	0.0896454
10.2513	0.0834465
10.258	0.0762939
10.2647	0.0691414
10.2713	0.0610352
10.278	0.0524521
10.2847	0.0414848
10.2913	0.0295639
10.298	0.0190735
10.3047	0.0100136
10.3113	0.000953674
10.318	-0.00810623
10.3247	-0.0162125
10.3313	-0.0252724
10.338	-0.0357628
10.3447	-0.0476837
10.3513	-0.0600815
10.358	-0.0729561
10.3647	-0.0858307
10.3713	-0.0987053
10.378	-0.110149
10.3847	-0.12207
10.3913	-0.133991
10.398	-0.146389
10.4047	-0.157833
10.4113	-0.168324
10.418	-0.178337
10.4247	-0.186443
10.4313	-0.193596
10.438	-0.199795
10.4447	-0.20647
10.4513	-0.2141
10.458	-0.222206
10.4647	-0.230312
10.4713	-0.236511
10.478	-0.242233
10.4847	-0.247955
10.4913	-0.254631
10.498	-0.262737
10.5047	-0.271797
10.5113	-0.281811
10.518	-0.292778
10.5247	-0.302315
10.5313	-0.30899
10.538	-0.312805
10.5447	-0.317097
10.5513	-0.323296
10.558	-0.329494
10.5647	-0.335693
10.5713	-0.341892
10.578	-0.349522
10.5847	-0.356674
10.5913	-0.36335
10.598	-0.369072
10.6047	-0.375271
10.6113	-0.3829
10.618	-0.389576
10.6247	-0.394821
10.6313	-0.398159
10.638	-0.400066
10.6447	-0.404358
10.6513	-0.409603
10.658	-0.415802
10.6647	-0.422478
10.6713	-0.428677
10.678	-0.434875
10.6847	-0.438213
10.6913	-0.440598
10.698	-0.442505
10.7047	-0.443935
10.7113	-0.444889
10.718	-0.446796
10.7247	-0.451088
10.7313	-0.455379
10.738	-0.458717
10.7447	-0.461578
10.7513	-0.465393
10.758	-0.469208
10.7647	-0.472069
10.7713	-0.472546
10.778	-0.473499
10.7847	-0.47636
10.7913	-0.479698
10.798	-0.482559
10.8047	-0.483513
10.8113	-0.48399
10.818	-0.484943
10.8247	-0.484467
10.8313	-0.482082
10.838	-0.478268
10.8447	-0.474453
10.8513	-0.471115
10.858	-0.468731
10.8647	-0.466824
10.8713	-0.466347
10.878	-0.466824
10.8847	-0.4673
10.8913	-0.467777
10.898	-0.469208
10.9047	-0.470161
10.9113	-0.471115
10.918	-0.472546
10.9247	-0.475883
10.9313	-0.478268
10.938	-0.477791
10.9447	-0.475883
10.9513	-0.474453
10.958	-0.472546
10.9647	-0.470638
10.9713	-0.469685
10.978	-0.471592
10.9847	-0.47493
10.9913	-0.478268
10.998	-0.481129
11.0047	-0.483036
11.0113	-0.484467
11.018	-0.484943
11.0247	-0.484943
11.0313	-0.48542
11.038	-0.487804
11.0447	-0.491142
11.0513	-0.495434
11.058	-0.501156
11.0647	-0.507355
11.0713	-0.5126
11.078	-0.516891
11.0847	-0.520229
11.0913	-0.522614
11.098	-0.524998
11.1047	-0.526905
11.1113	-0.528812
11.118	-0.529766
11.1247	-0.527382
11.1313	-0.523567
11.138	-0.518799
11.1447	-0.514507
11.1513	-0.510216
11.158	-0.505924
11.1647	-0.504017
11.1713	-0.504971
11.178	-0.505924
11.1847	-0.505924
11.1913	-0.505924
11.198	-0.507355
11.2047	-0.508308
11.2113	-0.507832
11.218	-0.507832
11.2247	-0.508308
11.2313	-0.509739
11.238	-0.510693
11.2447	-0.510693
11.2513	-0.508785
11.258	-0.507355
11.2647	-0.505924
11.2713	-0.504494
11.278	-0.503063
11.2847	-0.504017
11.2913	-0.506878
11.298	-0.509739
11.3047	-0.511169
11.3113	-0.513077
11.318	-0.513554
11.3247	-0.511646
11.3313	-0.507832
11.338	-0.50354
11.3447	-0.501156
11.3513	-0.499725
11.358	-0.500202
11.3647	-0.50211
11.3713	-0.505924
11.378	-0.509739
11.3847	-0.511646
11.3913	-0.510693
11.398	-0.507355
11.4047	-0.50354
11.4113	-0.500679
11.418	-0.498772
11.4247	-0.498772
11.4313	-0.499725
11.438	-0.50211
11.4447	-0.504017
11.4513	-0.505924
11.458	-0.505924
11.4647	-0.505447
11.4713	-0.505447
11.478	-0.505447
11.4847	-0.50354
11.4913	-0.499249
11.498	-0.495434
11.5047	-0.492096
11.5113	-0.488758
11.518	-0.486374
11.5247	-0.485897
11.5313	-0.487804
11.538	-0.490189
11.5447	-0.494003
11.5513	-0.498295
11.558	-0.50211
11.5647	-0.505447
11.5713	-0.508308
11.578	-0.508785
11.5847	-0.506401
11.5913	-0.501633
11.598	-0.496864
11.6047	-0.492573
11.6113	-0.489235
11.618	-0.488758
11.6247	-0.490189
11.6313	-0.491619
11.638	-0.49305
11.6447	-0.49448
11.6513	-0.493526
11.658	-0.489235
11.6647	-0.483513
11.6713	-0.478745
11.678	-0.475407
11.6847	-0.472546
11.6913	-0.471115
11.698	-0.470638
11.7047	-0.471592
11.7113	-0.471592
11.718	-0.470638
11.7247	-0.469208
11.7313	-0.468254
11.738	-0.467777
11.7447	-0.466824
11.7513	-0.465393
11.758	-0.463963
11.7647	-0.461578
11.7713	-0.458241
11.778	-0.455379
11.7847	-0.453472
11.7913	-0.452995
11.798	-0.453472
11.8047	-0.455379
11.8113	-0.458241
11.818	-0.460625
11.8247	-0.462532
11.8313	-0.463963
11.838	-0.464916
11.8447	-0.463963
11.8513	-0.462055
11.858	-0.460625
11.8647	-0.460148
11.8713	-0.460148
11.878	-0.460148
11.8847	-0.461578
11.8913	-0.462532
11.898	-0.463009
11.9047	-0.463009
11.9113	-0.463486
11.918	-0.466347
11.9247	-0.469685
11.9313	-0.474453
11.938	-0.479221
11.9447	-0.483513
11.9513	-0.486374
11.958	-0.487804
11.9647	-0.488281
11.9713	-0.489235
11.978	-0.490189
11.9847	-0.491142
11.9913	-0.491142
11.998	-0.491142
12.0047	-0.491619
12.0113	-0.492096
12.018	-0.492573
12.0247	-0.492573
12.0313	-0.49305
12.038	-0.49305
12.0447	-0.49305
12.0513	-0.492096
12.058	-0.491619
12.0647	-0.490665
12.0713	-0.489712
12.078	-0.488758
12.0847	-0.489235
12.0913	-0.490665
12.098	-0.492096
12.1047	-0.494957
12.1113	-0.500202
12.118	-0.504494
12.1247	-0.506401
12.1313	-0.505924
12.138	-0.504494
12.1447	-0.50211
12.1513	-0.499725
12.158	-0.497341
12.1647	-0.495434
12.1713	-0.494003
12.178	-0.49305
12.1847	-0.493526
12.1913	-0.495434
12.198	-0.496864
12.2047	-0.499725
12.2113	-0.504017
12.218	-0.508308
12.2247	-0.513554
12.2313	-0.518322
12.238	-0.523567
12.2447	-0.528812
12.2513	-0.534058
12.258	-0.539303
12.2647	-0.543594
12.2713	-0.546932
12.278	-0.549316
12.2847	-0.552177
12.2913	-0.555038
12.298	-0.55933
12.3047	-0.563622
12.3113	-0.56839
12.318	-0.571728
12.3247	-0.575066
12.3313	-0.579357
12.338	-0.584126
12.3447	-0.588417
12.3513	-0.593185
12.358	-0.599861
12.3647	-0.606537
12.3713	-0.612259
12.378	-0.617504
12.3847	-0.623226
12.3913	-0.629425
12.398	-0.63324
12.4047	-0.637054
12.4113	-0.640392
12.418	-0.644207
12.4247	-0.647068
12.4313	-0.648499
12.438	-0.650406
12.4447	-0.65279
12.4513	-0.655651
12.458	-0.657082
12.4647	-0.659466
12.4713	-0.663757
12.478	-0.669956
12.4847	-0.675678
12.4913	-0.67997
12.498	-0.682831
12.5047	-0.685215
12.5113	-0.687122
12.518	-0.688553
12.5247	-0.690937
12.5313	-0.693798
12.538	-0.696182
12.5447	-0.69809
12.5513	-0.699043
12.558	-0.69952
12.5647	-0.69809
12.5713	-0.696182
12.578	-0.695705
12.5847	-0.696659
12.5913	-0.698566
12.598	-0.69952
12.6047	-0.700951
12.6113	-0.704288
12.618	-0.706196
12.6247	-0.708103
12.6313	-0.709534
12.638	-0.711918
12.6447	-0.712872
12.6513	-0.712872
12.658	-0.713348
12.6647	-0.714779
12.6713	-0.715733
12.678	-0.715733
12.6847	-0.715256
12.6913	-0.713825
12.698	-0.710964
12.7047	-0.706673
12.7113	-0.701904
12.718	-0.696659
12.7247	-0.693321
12.7313	-0.691414
12.738	-0.688076
12.7447	-0.684261
12.7513	-0.67997
12.758	-0.675678
12.7647	-0.669003
12.7713	-0.66185
12.778	-0.655651
12.7847	-0.651836
12.7913	-0.648975
12.798	-0.64373
12.8047	-0.638962
12.8113	-0.63324
12.818	-0.627518
12.8247	-0.620365
12.8313	-0.613689
12.838	-0.607014
12.8447	-0.600815
12.8513	-0.596046
12.858	-0.591755
12.8647	-0.587463
12.8713	-0.582218
12.878	-0.57745
12.8847	-0.573158
12.8913	-0.568867
12.898	-0.563622
12.9047	-0.557899
12.9113	-0.554562
12.918	-0.553608
12.9247	-0.554085
12.9313	-0.554085
12.938	-0.554562
12.9447	-0.556469
12.9513	-0.560284
12.958	-0.56839
12.9647	-0.580311
12.9713	-0.597477
12.978	-0.617981
12.9847	-0.641823
12.9913	-0.668526
12.998	-0.698566
13.0047	-0.731468
13.0113	-0.768661
13.018	-0.813007
13.0247	-0.864983
13.0313	-0.923634
13.038	-0.98753
13.0447	-1.05667
13.0513	-1.1301
13.058	-1.20831
13.0647	-1.29223
13.0713	-1.38283
13.078	-1.47963
13.0847	-1.58215
13.0913	-1.68753
13.098	-1.79625
13.1047	-1.90592
13.1113	-2.01702
13.118	-2.12908
13.1247	-2.24352
13.1313	-2.36082
13.138	-2.4786
13.1447	-2.59542
13.1513	-2.7113
13.158	-2.82574
13.1647	-2.93827
13.1713	-3.0489
13.178	-3.15905
13.1847	-3.26872
13.1913	-3.37505
13.198	-3.47662
13.2047	-3.57485
13.2113	-3.66926
13.218	-3.76034
13.2247	-3.84712
13.2313	-3.92914
13.238	-4.00829
13.2447	-4.08316
13.2513	-4.15468
13.258	-4.22144
13.2647	-4.28295
13.2713	-4.34065
13.278	-4.39405
13.2847	-4.44412
[truncated: 1,001 more rows]

## Sheet: Fig3A_HSMT
-0.037	0.000953674
-0.0303333	0.000953674
-0.0236667	0.000953674
-0.017	0
-0.0103333	-0.00143051
-0.00366667	-0.00286102
0.003	-0.00238419
0.00966667	0.00190735
0.0163333	0.00715256
0.023	0.0128746
0.0296667	0.017643
0.0363333	0.0224113
0.043	0.026226
0.0496667	0.0271797
0.0563333	0.0271797
0.063	0.0271797
0.0696667	0.0281334
0.0763333	0.0286102
0.083	0.0276566
0.0896667	0.0276566
0.0963333	0.0286102
0.103	0.0290871
0.109667	0.0276566
0.116333	0.0257492
0.123	0.0257492
0.129667	0.0267029
0.136333	0.0267029
0.143	0.0247955
0.149667	0.0238419
0.156333	0.0238419
0.163	0.0228882
0.169667	0.020504
0.176333	0.0190735
0.183	0.0195503
0.189667	0.0214577
0.196333	0.0224113
0.203	0.0224113
0.209667	0.0224113
0.216333	0.0214577
0.223	0.0195503
0.229667	0.0166893
0.236333	0.0152588
0.243	0.0143051
0.249667	0.0133514
0.256333	0.0128746
0.263	0.0133514
0.269667	0.014782
0.276333	0.0157356
0.283	0.0171661
0.289667	0.0181198
0.296333	0.0195503
0.303	0.0195503
0.309667	0.0181198
0.316333	0.017643
0.323	0.0181198
0.329667	0.0185966
0.336333	0.0181198
0.343	0.017643
0.349667	0.0166893
0.356333	0.0157356
0.363	0.0133514
0.369667	0.0114441
0.376333	0.0109673
0.383	0.0123978
0.389667	0.0162125
0.396333	0.0190735
0.403	0.0200272
0.409667	0.0181198
0.416333	0.0152588
0.423	0.0123978
0.429667	0.00905991
0.436333	0.00619888
0.443	0.00524521
0.449667	0.00715256
0.456333	0.00905991
0.463	0.0104904
0.469667	0.0114441
0.476333	0.0143051
0.483	0.0171661
0.489667	0.0185966
0.496333	0.0190735
0.503	0.020504
0.509667	0.020504
0.516333	0.0190735
0.523	0.0181198
0.529667	0.017643
0.536333	0.0162125
0.543	0.0133514
0.549667	0.0119209
0.556333	0.0109673
0.563	0.00953674
0.569667	0.00762939
0.576333	0.00667572
0.583	0.00810623
0.589667	0.00953674
0.596333	0.0100136
0.603	0.00953674
0.609667	0.00953674
0.616333	0.0104904
0.623	0.0123978
0.629667	0.0143051
0.636333	0.0162125
0.643	0.0190735
0.649667	0.0214577
0.656333	0.0214577
0.663	0.0190735
0.669667	0.014782
0.676333	0.0119209
0.683	0.0104904
0.689667	0.00953674
0.696333	0.00858307
0.703	0.00953674
0.709667	0.0128746
0.716333	0.0162125
0.723	0.0185966
0.729667	0.0214577
0.736333	0.0247955
0.743	0.0276566
0.749667	0.0276566
0.756333	0.0257492
0.763	0.0228882
0.769667	0.020504
0.776333	0.017643
0.783	0.014782
0.789667	0.0128746
0.796333	0.0119209
0.803	0.0123978
0.809667	0.0133514
0.816333	0.0133514
0.823	0.0128746
0.829667	0.0138283
0.836333	0.0152588
0.843	0.0152588
0.849667	0.0143051
0.856333	0.0143051
0.863	0.0157356
0.869667	0.0157356
0.876333	0.0138283
0.883	0.0128746
0.889667	0.0128746
0.896333	0.0128746
0.903	0.0119209
0.909667	0.0109673
0.916333	0.0109673
0.923	0.0119209
0.929667	0.0128746
0.936333	0.0157356
0.943	0.0190735
0.949667	0.0219345
0.956333	0.0224113
0.963	0.0214577
0.969667	0.0200272
0.976333	0.0171661
0.983	0.0143051
0.989667	0.0119209
0.996333	0.0104904
1.003	0.0104904
1.00967	0.0109673
1.01633	0.0138283
1.023	0.0171661
1.02967	0.020504
1.03633	0.023365
1.043	0.0247955
1.04967	0.0243187
1.05633	0.0219345
1.063	0.0190735
1.06967	0.0162125
1.07633	0.014782
1.083	0.0143051
1.08967	0.0138283
1.09633	0.0138283
1.103	0.0119209
1.10967	0.0123978
1.11633	0.0138283
1.123	0.0162125
1.12967	0.0185966
1.13633	0.0219345
1.143	0.0243187
1.14967	0.0252724
1.15633	0.0247955
1.163	0.023365
1.16967	0.0224113
1.17633	0.0224113
1.183	0.0243187
1.18967	0.026226
1.19633	0.0286102
1.203	0.0305176
1.20967	0.0319481
1.21633	0.0338554
1.223	0.0348091
1.22967	0.0367165
1.23633	0.038147
1.243	0.0395775
1.24967	0.0414848
1.25633	0.0429153
1.263	0.0443459
1.26967	0.0452995
1.27633	0.04673
1.283	0.0472069
1.28967	0.0476837
1.29633	0.0481606
1.303	0.0510216
1.30967	0.0557899
1.31633	0.0629425
1.323	0.0720024
1.32967	0.0815392
1.33633	0.0925064
1.343	0.104904
1.34967	0.115871
1.35633	0.124454
1.363	0.128746
1.36967	0.127316
1.37633	0.116825
1.383	0.0948906
1.38967	0.061512
1.39633	0.0166893
1.403	-0.0371933
1.40967	-0.0967979
1.41633	-0.158787
1.423	-0.220299
1.42967	-0.28038
1.43633	-0.335217
1.443	-0.384808
1.44967	-0.431061
1.45633	-0.473976
1.463	-0.514507
1.46967	-0.54884
1.47633	-0.570774
1.483	-0.56076
1.48967	-0.476837
1.49633	-0.281334
1.503	0.0219345
1.50967	0.394821
1.51633	0.808716
1.523	1.24168
1.52967	1.62745
1.53633	1.87445
1.543	1.94025
1.54967	1.85585
1.55633	1.66368
1.563	1.39189
1.56967	1.08385
1.57633	0.802517
1.583	0.597954
1.58967	0.473976
1.59633	0.41008
1.603	0.379562
1.60967	0.365734
1.61633	0.362396
1.623	0.367641
1.62967	0.38147
1.63633	0.401974
1.643	0.425339
1.64967	0.449181
1.65633	0.4673
1.663	0.472069
1.66967	0.453949
1.67633	0.41008
1.683	0.3438
1.68967	0.261784
1.69633	0.172138
1.703	0.0858307
1.70967	0.0138283
1.71633	-0.038147
1.723	-0.0705719
1.72967	-0.0905991
1.73633	-0.105381
1.743	-0.116348
1.74967	-0.123501
1.75633	-0.125408
1.763	-0.121593
1.76967	-0.109196
1.77633	-0.0882149
1.783	-0.0619888
1.78967	-0.0362396
1.79633	-0.0128746
1.803	0.00715256
1.80967	0.0219345
1.81633	0.0305176
1.823	0.0348091
1.82967	0.038147
1.83633	0.0414848
1.843	0.0443459
1.84967	0.0452995
1.85633	0.0457764
1.863	0.0472069
1.86967	0.0491142
1.87633	0.0500679
1.883	0.0505447
1.88967	0.0514984
1.89633	0.0534058
1.903	0.0553131
1.90967	0.0553131
1.91633	0.0543594
1.923	0.0534058
1.92967	0.0534058
1.93633	0.0534058
1.943	0.0534058
1.94967	0.0529289
1.95633	0.0538826
1.963	0.0557899
1.96967	0.0576973
1.97633	0.0596046
1.983	0.0629425
1.98967	0.0681877
1.99633	0.0734329
2.003	0.0796318
2.00967	0.0853539
2.01633	0.0905991
2.023	0.0934601
2.02967	0.0948906
2.03633	0.0958443
2.043	0.0967979
2.04967	0.0977516
2.05633	0.0977516
2.063	0.0963211
2.06967	0.0934601
2.07633	0.0882149
2.083	0.082016
2.08967	0.0762939
2.09633	0.0734329
2.103	0.0715256
2.10967	0.0710487
2.11633	0.0705719
2.123	0.0696182
2.12967	0.0667572
2.13633	0.0638962
2.143	0.0605583
2.14967	0.058651
2.15633	0.0567436
2.163	0.0543594
2.16967	0.0534058
2.17633	0.0557899
2.183	0.067234
2.18967	0.0953674
2.19633	0.154018
2.203	0.263214
2.20967	0.443935
2.21633	0.716686
2.223	1.09768
2.22967	1.59168
2.23633	2.18153
2.243	2.82431
2.24967	3.46088
2.25633	4.02927
2.263	4.46558
2.26967	4.72212
2.27633	4.77409
2.283	4.63057
2.28967	4.32396
2.29633	3.90005
2.303	3.41082
2.30967	2.90537
2.31633	2.42472
2.323	1.99604
2.32967	1.63126
2.33633	1.33419
2.343	1.09959
2.34967	0.918865
2.35633	0.780106
2.363	0.674248
2.36967	0.593185
2.37633	0.531673
2.383	0.484943
2.38967	0.451088
2.39633	0.427723
2.403	0.412941
2.40967	0.404358
2.41633	0.39959
2.423	0.397682
2.42967	0.398636
2.43633	0.402927
2.443	0.409603
2.44967	0.419617
2.45633	0.432014
2.463	0.44632
2.46967	0.461102
2.47633	0.475407
2.483	0.487328
2.48967	0.495911
2.49633	0.500202
2.503	0.501633
2.50967	0.501633
2.51633	0.500202
2.523	0.498295
2.52967	0.496864
2.53633	0.497341
2.543	0.497341
2.54967	0.495911
2.55633	0.494003
2.563	0.491142
2.56967	0.488758
2.57633	0.488758
2.583	0.49305
2.58967	0.504971
2.59633	0.526428
2.603	0.562668
2.60967	0.622272
2.61633	0.715733
2.623	0.859261
2.62967	1.07431
2.63633	1.39236
2.643	1.85251
2.64967	2.50292
2.65633	3.39508
2.663	4.58574
2.66967	6.1245
2.67633	8.04806
2.683	10.3698
2.68967	13.0706
2.69633	16.0918
2.703	19.331
2.70967	22.6474
2.71633	25.8694
2.723	28.8019
2.72967	31.24
2.73633	32.9928
2.743	33.9112
2.74967	33.9069
2.75633	32.9652
2.763	31.1608
2.76967	28.6522
2.77633	25.6538
2.783	22.4047
2.78967	19.1355
2.79633	16.0422
2.803	13.2637
2.80967	10.8752
2.81633	8.89587
2.823	7.30515
2.82967	6.0544
2.83633	5.08404
2.843	4.33254
2.84967	3.74699
2.85633	3.28493
2.863	2.91491
2.86967	2.61402
2.87633	2.36607
2.883	2.1615
2.88967	1.99318
2.89633	1.85537
2.903	1.74236
2.90967	1.65224
2.91633	1.58358
2.923	1.53208
2.92967	1.49488
2.93633	1.47009
2.943	1.45483
2.94967	1.44529
2.95633	1.43766
2.963	1.42908
2.96967	1.41716
2.97633	1.39904
2.983	1.37281
2.98967	1.33657
2.99633	1.29175
3.003	1.24025
3.00967	1.18303
3.01633	1.12247
3.023	1.06335
3.02967	1.00756
3.03633	0.955105
3.043	0.906944
3.04967	0.862598
3.05633	0.823975
3.063	0.791073
3.06967	0.762463
3.07633	0.738621
3.083	0.716686
3.08967	0.698566
3.09633	0.680447
3.103	0.66185
3.10967	0.641823
3.11633	0.620842
3.123	0.599861
3.12967	0.576973
3.13633	0.553131
3.143	0.528336
3.14967	0.503063
3.15633	0.477314
3.163	0.454426
3.16967	0.435829
3.17633	0.422955
3.183	0.418663
3.18967	0.426292
3.19633	0.450611
3.203	0.495434
3.20967	0.56982
3.21633	0.685215
3.223	0.857353
3.22967	1.11341
3.23633	1.49107
3.243	2.04134
3.24967	2.83241
3.25633	3.9444
3.263	5.46217
3.26967	7.45821
3.27633	9.9802
3.283	13.0448
3.28967	16.6321
3.29633	20.6881
3.303	25.1322
3.30967	29.8657
3.31633	34.76
3.323	39.6433
3.32967	44.292
3.33633	48.4347
3.343	51.775
3.34967	54.0309
3.35633	54.9836
3.363	54.5282
3.36967	52.7
3.37633	49.6664
3.383	45.7006
3.38967	41.1348
3.39633	36.3088
3.403	31.5242
3.40967	27.0147
3.41633	22.9378
3.423	19.3777
3.42967	16.355
3.43633	13.844
3.443	11.7884
3.44967	10.1199
3.45633	8.77047
3.463	7.6766
3.46967	6.78062
3.47633	6.03628
3.483	5.40876
3.48967	4.87375
3.49633	4.4136
3.503	4.01211
3.50967	3.66116
3.51633	3.35455
3.523	3.08561
3.52967	2.84863
3.53633	2.63882
3.543	2.45237
3.54967	2.28691
3.55633	2.13957
3.563	2.01035
3.56967	1.89638
3.57633	1.79434
3.583	1.70469
3.58967	1.62745
3.59633	1.56355
3.603	1.51253
3.60967	1.4739
3.61633	1.44625
3.623	1.4267
3.62967	1.41191
3.63633	1.39904
3.643	1.38664
3.64967	1.37377
3.65633	1.36185
3.663	1.35183
3.66967	1.34134
3.67633	1.32847
3.683	1.3113
3.68967	1.29175
3.69633	1.26886
3.703	1.24168
3.70967	1.21021
3.71633	1.17731
3.723	1.14489
3.72967	1.11103
3.73633	1.07574
3.743	1.03998
3.74967	1.0066
3.75633	0.976562
3.763	0.947475
3.76967	0.918388
3.77633	0.888348
3.783	0.860214
3.78967	0.833511
3.79633	0.808239
3.803	0.78392
3.80967	0.763416
3.81633	0.746727
3.823	0.730991
3.82967	0.712395
3.83633	0.691891
3.843	0.670433
3.84967	0.648022
3.85633	0.62418
3.863	0.600815
3.86967	0.579357
3.87633	0.558853
3.883	0.537395
3.88967	0.514984
3.89633	0.491142
3.903	0.469685
3.90967	0.450611
3.91633	0.433922
3.923	0.41914
3.92967	0.405788
3.93633	0.392914
3.943	0.379562
3.94967	0.367641
3.95633	0.357628
3.963	0.350952
3.96967	0.347614
3.97633	0.348568
3.983	0.353336
3.98967	0.359058
3.99633	0.362873
4.003	0.366688
4.00967	0.372887
4.01633	0.38147
4.023	0.391483
4.02967	0.401497
4.03633	0.411034
4.043	0.42057
4.04967	0.427723
4.05633	0.432491
4.063	0.435352
4.06967	0.435829
4.07633	0.434399
4.083	0.430107
4.08967	0.424385
4.09633	0.418186
4.103	0.409126
4.10967	0.399113
4.11633	0.387669
4.123	0.376225
4.12967	0.362873
4.13633	0.349045
4.143	0.33617
4.14967	0.324726
4.15633	0.314713
4.163	0.306606
4.16967	0.301361
4.17633	0.297546
4.183	0.291824
4.18967	0.286102
4.19633	0.279903
4.203	0.274181
4.20967	0.267506
4.21633	0.262737
4.223	0.259399
4.22967	0.256538
4.23633	0.254154
4.243	0.252247
4.24967	0.25177
4.25633	0.251293
4.263	0.25177
4.26967	0.253201
4.27633	0.253677
4.283	0.252724
4.28967	0.25034
4.29633	0.246525
4.303	0.243187
4.30967	0.24128
4.31633	0.24128
4.323	0.243664
4.32967	0.245571
4.33633	0.246525
4.343	0.246525
4.34967	0.247002
4.35633	0.247955
4.363	0.249386
4.36967	0.25177
4.37633	0.253677
4.383	0.254631
4.38967	0.253677
4.39633	0.25177
4.403	0.25034
4.40967	0.248909
4.41633	0.247955
4.423	0.247955
4.42967	0.249863
4.43633	0.252724
4.443	0.255108
4.44967	0.257969
4.45633	0.259876
4.463	0.261307
4.46967	0.261307
4.47633	0.259399
4.483	0.257492
4.48967	0.255108
4.49633	0.253677
4.503	0.253201
4.50967	0.252724
4.51633	0.253201
4.523	0.254154
4.52967	0.256062
4.53633	0.258446
4.543	0.26226
4.54967	0.266552
4.55633	0.268936
4.563	0.268936
4.56967	0.267982
4.57633	0.266552
4.583	0.265121
4.58967	0.262737
4.59633	0.26083
4.603	0.259399
4.60967	0.259399
4.61633	0.259399
4.623	0.259876
4.62967	0.260353
4.63633	0.261784
4.643	0.263214
4.64967	0.264645
4.65633	0.266075
4.663	0.267506
4.66967	0.268936
4.67633	0.26989
4.683	0.270844
4.68967	0.271797
4.69633	0.27132
4.703	0.270367
4.70967	0.26989
4.71633	0.27132
4.723	0.272274
4.72967	0.272274
4.73633	0.27132
4.743	0.268936
4.74967	0.266075
4.75633	0.261784
4.763	0.258923
4.76967	0.258446
4.77633	0.261307
4.783	0.265121
4.78967	0.268459
4.79633	0.271797
4.803	0.274658
4.80967	0.275135
4.81633	0.273228
4.823	0.270367
4.82967	0.267982
4.83633	0.266075
4.843	0.265598
4.84967	0.266552
4.85633	0.269413
4.863	0.273228
4.86967	0.277519
4.87633	0.279903
4.883	0.282764
4.88967	0.284195
4.89633	0.282764
4.903	0.279903
4.90967	0.278473
4.91633	0.27895
4.923	0.277996
4.92967	0.277519
4.93633	0.279427
4.943	0.282764
4.94967	0.285149
4.95633	0.285625
4.963	0.285625
4.96967	0.284195
4.97633	0.28038
4.983	0.276566
4.98967	0.275135
4.99633	0.276566
5.003	0.277996
5.00967	0.27895
5.01633	0.28038
5.023	0.281334
5.02967	0.28038
5.03633	0.277996
5.043	0.277042
5.04967	0.276089
5.05633	0.275612
5.063	0.276566
5.06967	0.278473
5.07633	0.279427
5.083	0.27895
5.08967	0.27895
5.09633	0.28038
5.103	0.280857
5.10967	0.281811
5.11633	0.282288
5.123	0.283241
5.12967	0.284672
5.13633	0.286102
5.143	0.287056
5.14967	0.287533
5.15633	0.287533
5.163	0.288963
5.16967	0.289917
5.17633	0.290871
5.183	0.290871
5.18967	0.290394
5.19633	0.290394
5.203	0.289917
5.20967	0.28944
5.21633	0.288963
5.223	0.288963
5.22967	0.288963
5.23633	0.288963
5.243	0.28944
5.24967	0.290394
5.25633	0.291824
5.263	0.292301
5.26967	0.291348
5.27633	0.289917
5.283	0.28801
5.28967	0.287533
5.29633	0.288963
5.303	0.290871
5.30967	0.292301
5.31633	0.294685
5.323	0.29707
5.32967	0.296593
5.33633	0.293732
5.343	0.289917
5.34967	0.287056
5.35633	0.285149
5.363	0.284195
5.36967	0.284672
5.37633	0.287056
5.383	0.290871
5.38967	0.295639
5.39633	0.298977
5.403	0.302315
5.40967	0.304699
5.41633	0.306606
5.423	0.30756
5.42967	0.30756
5.43633	0.307083
5.443	0.306606
5.44967	0.304699
5.45633	0.302792
5.463	0.301838
5.46967	0.301838
5.47633	0.304222
5.483	0.307083
5.48967	0.310898
5.49633	0.314236
5.503	0.316143
5.50967	0.317097
5.51633	0.316143
5.523	0.313759
5.52967	0.311852
5.53633	0.311375
5.543	0.312328
5.54967	0.312805
5.55633	0.312805
5.563	0.313759
5.56967	0.314236
5.57633	0.314236
5.583	0.313759
5.58967	0.313759
5.59633	0.314713
5.603	0.314713
5.60967	0.314236
5.61633	0.315189
5.623	0.31662
5.62967	0.31662
5.63633	0.314236
5.643	0.312328
5.64967	0.310421
5.65633	0.308514
5.663	0.305653
5.66967	0.305176
5.67633	0.30756
5.683	0.30899
5.68967	0.308514
5.69633	0.306606
5.703	0.305653
5.70967	0.305653
5.71633	0.304222
5.723	0.304222
5.72967	0.306129
5.73633	0.308514
5.743	0.30899
5.74967	0.308037
5.75633	0.306129
5.763	0.305653
5.76967	0.305653
5.77633	0.306129
5.783	0.308037
5.78967	0.311375
5.79633	0.315189
5.803	0.317097
5.80967	0.317097
5.81633	0.317574
5.823	0.31805
5.82967	0.316143
5.83633	0.313282
5.843	0.310421
5.84967	0.309467
5.85633	0.30899
5.863	0.310421
5.86967	0.312805
5.87633	0.315666
5.883	0.319481
5.88967	0.323772
5.89633	0.32711
5.903	0.329018
5.90967	0.330448
5.91633	0.332832
5.923	0.33474
5.92967	0.33617
5.93633	0.337601
5.943	0.339985
5.94967	0.342846
5.95633	0.347137
5.963	0.353336
5.96967	0.360012
5.97633	0.365734
5.983	0.370026
5.98967	0.373363
5.99633	0.375748
6.003	0.374794
6.00967	0.373363
6.01633	0.374317
6.023	0.377655
6.02967	0.380993
6.03633	0.384331
6.043	0.388622
6.04967	0.393391
6.05633	0.397682
6.063	0.39959
6.06967	0.40102
6.07633	0.403404
6.083	0.406265
6.08967	0.409126
6.09633	0.411987
6.103	0.415802
6.10967	0.419617
6.11633	0.422001
6.123	0.422001
6.12967	0.42057
6.13633	0.418663
6.143	0.417709
6.14967	0.417233
6.15633	0.416279
6.163	0.414848
6.16967	0.412464
6.17633	0.409603
6.183	0.405788
6.18967	0.400543
6.19633	0.395775
6.203	0.392437
6.20967	0.391006
6.21633	0.390053
6.223	0.390053
6.22967	0.391483
6.23633	0.393391
6.243	0.396252
6.24967	0.397682
6.25633	0.399113
6.263	0.400066
6.26967	0.40102
6.27633	0.401974
6.283	0.40102
6.28967	0.398636
6.29633	0.394821
6.303	0.392914
6.30967	0.392437
6.31633	0.39196
6.323	0.392437
6.32967	0.393391
6.33633	0.396252
6.343	0.398159
6.34967	0.399113
6.35633	0.399113
6.363	0.400066
6.36967	0.40102
6.37633	0.400066
6.383	0.400066
6.38967	0.40102
6.39633	0.401974
6.403	0.403404
6.40967	0.405312
6.41633	0.407219
6.423	0.406742
6.42967	0.404835
6.43633	0.401974
6.443	0.398636
6.44967	0.394821
6.45633	0.392437
6.463	0.39196
6.46967	0.393391
6.47633	0.396729
6.483	0.400066
6.48967	0.403404
6.49633	0.405788
6.503	0.407219
6.50967	0.407219
6.51633	0.406265
6.523	0.405312
6.52967	0.405312
6.53633	0.407219
6.543	0.410557
6.54967	0.412464
6.55633	0.413418
6.563	0.415802
6.56967	0.418663
6.57633	0.41914
6.583	0.418186
6.58967	0.417233
6.59633	0.417709
6.603	0.415325
6.60967	0.41151
6.61633	0.407219
6.623	0.404358
6.62967	0.401974
6.63633	0.40102
6.643	0.402451
6.64967	0.404835
6.65633	0.407696
6.663	0.409126
6.66967	0.409126
6.67633	0.408173
6.683	0.405312
6.68967	0.403881
6.69633	0.403881
6.703	0.404835
6.70967	0.405788
6.71633	0.405788
6.723	0.405788
6.72967	0.405788
6.73633	0.406265
6.743	0.407696
6.74967	0.410557
6.75633	0.415325
6.763	0.42057
6.76967	0.425339
6.77633	0.428677
6.783	0.429153
6.78967	0.427723
6.79633	0.425816
6.803	0.423908
6.80967	0.422478
6.81633	0.422955
6.823	0.424862
6.82967	0.427246
6.83633	0.428677
6.843	0.429153
6.84967	0.427723
6.85633	0.424862
6.863	0.421047
6.86967	0.418186
6.87633	0.416756
6.883	0.415802
6.88967	0.414371
6.89633	0.412464
6.903	0.409603
6.90967	0.407696
6.91633	0.406265
6.923	0.404835
6.92967	0.403881
6.93633	0.403881
6.943	0.404358
6.94967	0.402927
6.95633	0.400066
6.963	0.395775
6.96967	0.390053
6.97633	0.383854
6.983	0.380516
6.98967	0.378609
6.99633	0.377655
7.003	0.377178
7.00967	0.377178
7.01633	0.376701
7.023	0.374794
7.02967	0.371933
7.03633	0.370502
7.043	0.369549
7.04967	0.369549
7.05633	0.369549
7.063	0.369549
7.06967	0.369072
7.07633	0.367641
7.083	0.365257
7.08967	0.36478
7.09633	0.367165
7.103	0.370979
7.10967	0.375271
7.11633	0.380993
7.123	0.388145
7.12967	0.397205
7.13633	0.404358
7.143	0.409603
7.14967	0.414848
7.15633	0.421524
7.163	0.429153
7.16967	0.437737
7.17633	0.448704
7.183	0.463009
7.18967	0.478745
7.19633	0.496387
7.203	0.515461
7.20967	0.535011
7.21633	0.555515
7.223	0.577927
7.22967	0.602245
7.23633	0.628948
7.243	0.657558
7.24967	0.688553
7.25633	0.722408
7.263	0.760078
7.26967	0.80204
7.27633	0.848293
7.283	0.898361
7.28967	0.955105
7.29633	1.019
7.303	1.0891
7.30967	1.16587
7.31633	1.2536
7.323	1.35279
7.32967	1.46532
7.33633	1.59121
7.343	1.73426
7.34967	1.89686
7.35633	2.08092
7.363	2.28786
7.36967	2.51961
7.37633	2.77948
7.383	3.0694
7.38967	3.39031
7.39633	3.74556
7.403	4.13656
7.40967	4.56285
7.41633	5.02396
7.423	5.52177
7.42967	6.05822
7.43633	6.6328
7.443	7.24602
7.44967	7.89928
7.45633	8.59451
7.463	9.33218
7.46967	10.1099
7.47633	10.9262
7.483	11.7822
7.48967	12.6791
7.49633	13.618
7.503	14.5993
7.50967	15.6264
7.51633	16.7022
7.523	17.8313
7.52967	19.0215
7.53633	20.2851
7.543	21.637
7.54967	23.0999
7.55633	24.704
7.563	26.4969
7.56967	28.5521
7.57633	30.9916
7.583	33.9942
7.58967	37.6668
7.59633	41.4634
7.603	44.2648
7.60967	45.2704
7.61633	44.4489
7.623	42.1276
7.62967	38.3573
7.63633	33.6308
7.643	29.0599
7.64967	25.4288
7.65633	22.6603
7.663	20.2179
7.66967	17.9124
7.67633	15.7909
7.683	13.8731
7.68967	12.1536
7.69633	10.6487
7.703	9.39465
7.70967	8.41141
7.71633	7.67803
7.723	7.13491
7.72967	6.72197
7.73633	6.39915
7.743	6.14071
7.74967	5.9309
7.75633	5.76067
7.763	5.62048
7.76967	5.50318
7.77633	5.404
7.783	5.32055
7.78967	5.2495
7.79633	5.1899
7.803	5.14174
7.80967	5.10359
7.81633	5.07307
7.823	5.04684
7.82967	5.02634
7.83633	5.00917
7.843	4.99392
7.84967	4.97818
7.85633	4.96292
7.863	4.94909
7.86967	4.93622
7.87633	4.92287
7.883	4.91142
7.88967	4.90427
7.89633	4.90618
7.903	4.91905
7.90967	4.94719
7.91633	4.99439
7.923	5.05972
7.92967	5.14221
7.93633	5.23901
7.943	5.34534
7.94967	5.4574
7.95633	5.57184
7.963	5.68581
7.96967	5.79453
7.97633	5.89275
7.983	5.97715
7.98967	6.04486
7.99633	6.09255
8.003	6.1202
8.00967	6.12688
8.01633	6.11591
8.023	6.08826
8.02967	6.04773
8.03633	5.99718
8.043	5.93805
8.04967	5.87368
8.05633	5.80597
8.063	5.7373
8.06967	5.66721
8.07633	5.59664
8.083	5.52559
8.08967	5.45454
8.09633	5.38397
8.103	5.31435
8.10967	5.24569
8.11633	5.17702
8.123	5.10693
8.12967	5.03349
8.13633	4.95768
8.143	4.87852
8.14967	4.79603
8.15633	4.71067
8.163	4.62389
8.16967	4.53615
8.17633	4.44698
8.183	4.35734
8.18967	4.26579
8.19633	4.17042
8.203	4.07171
8.20967	3.97205
8.21633	3.87192
8.223	3.77274
8.22967	3.67785
8.23633	3.59154
8.243	3.51858
8.24967	3.4647
8.25633	3.43323
8.263	3.4256
8.26967	3.44181
8.27633	3.48139
8.283	3.54052
8.28967	3.6149
8.29633	3.70169
8.303	3.79658
8.30967	3.89385
8.31633	3.9854
8.323	4.06027
8.32967	4.10509
8.33633	4.107
8.343	4.05884
8.34967	3.95918
8.35633	3.81279
8.363	3.62825
8.36967	3.41749
8.37633	3.19386
8.383	2.96831
8.38967	2.7504
8.39633	2.54774
8.403	2.36464
8.40967	2.20299
8.41633	2.06232
8.423	1.94073
8.42967	1.83678
8.43633	1.74713
8.443	1.66845
8.44967	1.60027
8.45633	1.544
8.463	1.49679
8.46967	1.45626
8.47633	1.42097
8.483	1.38998
8.48967	1.36089
8.49633	1.33228
8.503	1.30415
8.50967	1.27697
8.51633	1.25122
8.523	1.22786
8.52967	1.20592
8.53633	1.18542
8.543	1.16587
8.54967	1.14775
8.55633	1.1301
8.563	1.11246
8.56967	1.09577
8.57633	1.08147
8.583	1.06955
8.58967	1.05906
8.59633	1.04809
8.603	1.0376
8.60967	1.02806
8.61633	1.01662
8.623	1.00327
8.62967	0.989437
8.63633	0.976086
8.643	0.96035
8.64967	0.943184
8.65633	0.925541
8.663	0.905514
8.66967	0.883102
8.67633	0.857353
8.683	0.831604
8.68967	0.805855
8.69633	0.779152
8.703	0.751019
8.70967	0.721931
8.71633	0.693321
8.723	0.664711
8.72967	0.635624
8.73633	0.606537
8.743	0.579834
8.74967	0.555992
8.75633	0.534058
8.763	0.513077
8.76967	0.49305
8.77633	0.473022
8.783	0.453949
8.78967	0.435352
8.79633	0.418186
8.803	0.402927
8.80967	0.388145
8.81633	0.374317
8.823	0.362873
8.82967	0.353336
8.83633	0.34523
8.843	0.337601
8.84967	0.333786
8.85633	0.333786
8.863	0.338078
8.86967	0.34523
8.87633	0.356197
8.883	0.374317
8.88967	0.39959
8.89633	0.431061
8.903	0.467777
8.90967	0.5126
8.91633	0.563622
8.923	0.620365
8.92967	0.6814
8.93633	0.746727
8.943	0.814915
8.94967	0.883579
8.95633	0.953197
8.963	1.02043
8.96967	1.08433
8.97633	1.14107
8.983	1.19019
8.98967	1.23119
8.99633	1.26266
9.003	1.28412
9.00967	1.29509
9.01633	1.29843
9.023	1.29366
9.02967	1.28174
9.03633	1.26314
9.043	1.23882
9.04967	1.20926
9.05633	1.17445
9.063	1.13678
9.06967	1.09673
9.07633	1.05667
9.083	1.01614
9.08967	0.975132
9.09633	0.934601
9.103	0.893593
9.10967	0.852108
9.11633	0.808716
9.123	0.764847
9.12967	0.721931
9.13633	0.67997
9.143	0.639439
9.14967	0.598907
9.15633	0.559807
9.163	0.52309
9.16967	0.487804
9.17633	0.452518
9.183	0.416756
9.18967	0.380993
9.19633	0.344753
9.203	0.309467
9.20967	0.274658
9.21633	0.24128
9.223	0.209808
9.22967	0.179768
9.23633	0.150204
9.243	0.121117
9.24967	0.0939369
9.25633	0.0691414
9.263	0.0476837
9.26967	0.0271797
9.27633	0.00810623
9.283	-0.0100136
9.28967	-0.0281334
9.29633	-0.0457764
9.303	-0.064373
9.30967	-0.0815392
9.31633	-0.0972748
9.323	-0.110149
9.32967	-0.122547
9.33633	-0.133038
9.343	-0.141144
9.34967	-0.147343
9.35633	-0.154495
9.363	-0.161648
9.36967	-0.1688
9.37633	-0.17643
9.383	-0.184059
9.38967	-0.192165
9.39633	-0.198364
9.403	-0.20504
9.40967	-0.211716
9.41633	-0.217438
9.423	-0.221252
9.42967	-0.222206
9.43633	-0.222206
9.443	-0.222206
9.44967	-0.222206
9.45633	-0.222683
9.463	-0.224113
9.46967	-0.226498
9.47633	-0.228882
9.483	-0.229836
9.48967	-0.230312
9.49633	-0.231266
9.503	-0.234127
9.50967	-0.238895
9.51633	-0.243664
9.523	-0.246525
9.52967	-0.248432
9.53633	-0.249386
9.543	-0.249386
9.54967	-0.249863
9.55633	-0.25034
9.563	-0.25034
9.56967	-0.249863
9.57633	-0.251293
9.583	-0.253677
9.58967	-0.254631
9.59633	-0.254631
9.603	-0.256062
9.60967	-0.258923
9.61633	-0.261307
9.623	-0.261307
9.62967	-0.26083
9.63633	-0.259399
9.643	-0.257969
9.64967	-0.255585
9.65633	-0.253201
9.663	-0.251293
9.66967	-0.25034
9.67633	-0.249386
9.683	-0.248909
9.68967	-0.248432
9.69633	-0.247955
9.703	-0.247478
9.70967	-0.246525
9.71633	-0.246048
9.723	-0.245094
9.72967	-0.244141
9.73633	-0.242233
9.743	-0.240326
9.74967	-0.237942
9.75633	-0.235081
9.763	-0.231743
9.76967	-0.227928
9.77633	-0.22459
9.783	-0.221252
9.78967	-0.217438
9.79633	-0.2141
9.803	-0.211716
9.80967	-0.209332
9.81633	-0.205517
9.823	-0.202179
9.82967	-0.198841
9.83633	-0.19455
9.843	-0.189781
9.84967	-0.18549
9.85633	-0.182152
9.863	-0.178337
9.86967	-0.171661
9.87633	-0.165462
9.883	-0.161171
9.88967	-0.157356
9.89633	-0.152111
9.903	-0.146389
9.90967	-0.142097
9.91633	-0.139713
9.923	-0.136852
9.92967	-0.133038
9.93633	-0.13113
9.943	-0.130653
9.94967	-0.130653
9.95633	-0.1297
9.963	-0.126362
9.96967	-0.12064
9.97633	-0.113487
9.983	-0.104427
9.98967	-0.0944138
9.99633	-0.084877
10.003	-0.0772476
10.0097	-0.0696182
10.0163	-0.0610352
10.023	-0.0505447
10.0297	-0.038147
10.0363	-0.0252724
10.043	-0.0123978
10.0497	0.000476837
10.0563	0.0123978
10.063	0.0238419
10.0697	0.0338554
10.0763	0.0424385
10.083	0.0514984
10.0897	0.0600815
10.0963	0.0677109
10.103	0.0748634
10.1097	0.082016
10.1163	0.0901222
10.123	0.0982285
10.1297	0.105858
10.1363	0.112534
10.143	0.117302
10.1497	0.121117
10.1563	0.124454
10.163	0.128746
10.1697	0.133038
10.1763	0.135422
10.183	0.134945
10.1897	0.132561
10.1963	0.127792
10.203	0.121593
10.2097	0.115395
10.2163	0.110626
10.223	0.107288
10.2297	0.103474
10.2363	0.099659
10.243	0.0934601
10.2497	0.0839233
10.2563	0.0729561
10.263	0.0610352
10.2697	0.0500679
10.2763	0.0395775
10.283	0.0300407
10.2897	0.0209808
10.2963	0.0109673
10.303	-0.00190735
10.3097	-0.0157356
10.3163	-0.0295639
10.323	-0.043869
10.3297	-0.0591278
10.3363	-0.0734329
10.343	-0.0839233
10.3497	-0.0929832
10.3563	-0.10252
10.363	-0.112534
10.3697	-0.123024
10.3763	-0.133991
10.383	-0.147343
10.3897	-0.161648
10.3963	-0.175476
10.403	-0.187874
10.4097	-0.196934
10.4163	-0.203609
10.423	-0.208855
10.4297	-0.2141
10.4363	-0.221729
10.443	-0.230312
10.4497	-0.239372
10.4563	-0.249386
10.463	-0.260353
10.4697	-0.26989
10.4763	-0.276566
10.483	-0.280857
10.4897	-0.286579
10.4963	-0.293732
10.503	-0.301361
10.5097	-0.308514
10.5163	-0.31662
10.523	-0.324249
10.5297	-0.329971
10.5363	-0.33474
10.543	-0.339508
10.5497	-0.344753
10.5563	-0.349522
10.563	-0.356197
10.5697	-0.36335
10.5763	-0.370026
10.583	-0.374794
10.5897	-0.377655
10.5963	-0.381947
10.603	-0.386715
10.6097	-0.39053
10.6163	-0.395298
10.623	-0.400543
10.6297	-0.406265
10.6363	-0.410557
10.643	-0.414371
10.6497	-0.417709
10.6563	-0.42057
10.663	-0.423908
10.6697	-0.427723
10.6763	-0.432491
10.683	-0.436783
10.6897	-0.439167
10.6963	-0.440598
10.703	-0.442505
10.7097	-0.444889
10.7163	-0.44632
10.723	-0.44775
10.7297	-0.451088
10.7363	-0.454903
10.743	-0.458717
10.7497	-0.462055
10.7563	-0.464916
10.763	-0.4673
10.7697	-0.469208
10.7763	-0.470638
10.783	-0.470161
10.7897	-0.468731
10.7963	-0.468254
10.803	-0.469685
10.8097	-0.472069
10.8163	-0.476837
10.823	-0.482559
10.8297	-0.487328
10.8363	-0.489712
10.843	-0.488758
10.8497	-0.487328
10.8563	-0.484467
10.863	-0.481129
10.8697	-0.479221
10.8763	-0.479221
10.883	-0.481129
10.8897	-0.483513
10.8963	-0.485897
10.903	-0.489235
10.9097	-0.492573
10.9163	-0.494957
10.923	-0.496864
10.9297	-0.497341
10.9363	-0.496387
10.943	-0.495434
10.9497	-0.494957
10.9563	-0.495434
10.963	-0.496864
10.9697	-0.498772
10.9763	-0.500202
10.983	-0.501633
10.9897	-0.50354
10.9963	-0.506878
11.003	-0.510693
11.0097	-0.516415
11.0163	-0.52309
11.023	-0.529289
11.0297	-0.53215
11.0363	-0.533104
11.043	-0.53215
11.0497	-0.531197
11.0563	-0.530243
11.063	-0.528812
11.0697	-0.527859
11.0763	-0.528336
11.083	-0.529766
11.0897	-0.530243
11.0963	-0.529289
11.103	-0.528812
11.1097	-0.530243
11.1163	-0.533104
11.123	-0.535488
11.1297	-0.536442
11.1363	-0.537395
11.143	-0.538349
11.1497	-0.537395
11.1563	-0.534058
11.163	-0.528812
11.1697	-0.524044
11.1763	-0.52166
11.183	-0.520229
11.1897	-0.518799
11.1963	-0.516415
11.203	-0.514507
11.2097	-0.512123
11.2163	-0.509262
11.223	-0.504494
11.2297	-0.500202
11.2363	-0.498295
11.243	-0.499249
11.2497	-0.500679
11.2563	-0.500679
11.263	-0.500202
11.2697	-0.500679
11.2763	-0.501156
11.283	-0.500202
11.2897	-0.497818
11.2963	-0.494957
11.303	-0.49305
11.3097	-0.491619
11.3163	-0.490665
11.323	-0.490665
11.3297	-0.49305
11.3363	-0.497341
11.343	-0.501156
11.3497	-0.503063
11.3563	-0.503063
11.363	-0.502586
11.3697	-0.504017
11.3763	-0.505924
11.383	-0.508308
11.3897	-0.512123
11.3963	-0.517368
11.403	-0.52166
11.4097	-0.524521
11.4163	-0.525951
11.423	-0.527382
11.4297	-0.528812
11.4363	-0.528812
11.443	-0.527859
11.4497	-0.527382
11.4563	-0.527382
11.463	-0.529289
11.4697	-0.531197
11.4763	-0.533104
11.483	-0.533104
11.4897	-0.53215
11.4963	-0.529766
11.503	-0.527382
11.5097	-0.524521
11.5163	-0.522137
11.523	-0.521183
11.5297	-0.522137
11.5363	-0.522614
11.543	-0.522137
11.5497	-0.52166
11.5563	-0.522137
11.563	-0.52309
11.5697	-0.52309
11.5763	-0.523567
11.583	-0.52309
11.5897	-0.522137
11.5963	-0.520706
11.603	-0.519753
11.6097	-0.518799
11.6163	-0.516891
11.623	-0.515938
11.6297	-0.515938
11.6363	-0.515461
11.643	-0.514984
11.6497	-0.514507
11.6563	-0.514507
11.663	-0.514507
11.6697	-0.51403
11.6763	-0.513554
11.683	-0.5126
11.6897	-0.513077
11.6963	-0.513554
11.703	-0.51403
11.7097	-0.513554
11.7163	-0.512123
11.723	-0.510216
11.7297	-0.507832
11.7363	-0.505924
11.743	-0.504494
11.7497	-0.504017
11.7563	-0.504017
11.763	-0.504017
11.7697	-0.50354
11.7763	-0.50354
11.783	-0.504017
11.7897	-0.504017
11.7963	-0.50211
11.803	-0.499249
11.8097	-0.494957
11.8163	-0.490665
11.823	-0.486374
11.8297	-0.482082
11.8363	-0.478268
11.843	-0.475883
11.8497	-0.474453
11.8563	-0.473976
11.863	-0.473022
11.8697	-0.472546
11.8763	-0.473499
11.883	-0.47493
11.8897	-0.475883
11.8963	-0.474453
11.903	-0.472069
11.9097	-0.469685
11.9163	-0.466347
11.923	-0.462055
11.9297	-0.457287
11.9363	-0.454903
11.943	-0.452995
11.9497	-0.450611
11.9563	-0.449181
11.963	-0.448704
11.9697	-0.450134
11.9763	-0.450134
11.983	-0.450134
11.9897	-0.451088
11.9963	-0.452995
12.003	-0.453472
12.0097	-0.452518
12.0163	-0.452518
12.023	-0.453472
12.0297	-0.453949
12.0363	-0.454426
12.043	-0.453949
12.0497	-0.453472
12.0563	-0.452042
12.063	-0.450611
12.0697	-0.449657
12.0763	-0.448704
12.083	-0.449657
12.0897	-0.452518
12.0963	-0.458241
12.103	-0.463486
12.1097	-0.4673
12.1163	-0.470638
12.123	-0.47493
12.1297	-0.479221
12.1363	-0.481606
12.143	-0.48399
12.1497	-0.488281
12.1563	-0.492573
12.163	-0.496387
12.1697	-0.498772
12.1763	-0.502586
12.183	-0.506878
12.1897	-0.511169
12.1963	-0.51403
12.203	-0.518799
12.2097	-0.524044
12.2163	-0.529766
12.223	-0.535488
12.2297	-0.541687
12.2363	-0.547886
12.243	-0.552177
12.2497	-0.555038
12.2563	-0.555992
12.263	-0.556469
12.2697	-0.556946
12.2763	-0.558376
12.283	-0.560284
12.2897	-0.563622
12.2963	-0.567436
12.303	-0.571251
12.3097	-0.575066
12.3163	-0.576973
12.323	-0.57888
12.3297	-0.581264
12.3363	-0.583172
12.343	-0.58651
12.3497	-0.590801
12.3563	-0.596046
12.363	-0.600815
12.3697	-0.605583
12.3763	-0.610828
12.383	-0.615597
12.3897	-0.620365
12.3963	-0.62561
12.403	-0.631332
12.4097	-0.635147
12.4163	-0.637531
12.423	-0.638962
12.4297	-0.640392
12.4363	-0.641823
12.443	-0.643253
12.4497	-0.645638
12.4563	-0.647068
12.463	-0.648499
12.4697	-0.650406
12.4763	-0.653744
12.483	-0.658035
12.4897	-0.661373
12.4963	-0.663757
12.503	-0.666618
12.5097	-0.667572
12.5163	-0.667095
12.523	-0.666142
12.5297	-0.666142
12.5363	-0.667572
12.543	-0.669003
12.5497	-0.67091
12.5563	-0.671387
12.563	-0.67091
12.5697	-0.670433
12.5763	-0.67091
12.583	-0.671387
12.5897	-0.670433
12.5963	-0.67091
12.603	-0.673294
12.6097	-0.675678
12.6163	-0.676632
12.623	-0.676155
12.6297	-0.677109
12.6363	-0.677109
12.643	-0.676155
12.6497	-0.675201
12.6563	-0.674725
12.663	-0.676155
12.6697	-0.678539
12.6763	-0.681877
12.683	-0.683784
12.6897	-0.683784
12.6963	-0.683784
12.703	-0.682354
12.7097	-0.678062
12.7163	-0.67091
12.723	-0.665188
12.7297	-0.66328
12.7363	-0.660896
12.743	-0.657558
12.7497	-0.655651
12.7563	-0.656605
12.763	-0.657082
12.7697	-0.655174
12.7763	-0.653267
12.783	-0.65136
12.7897	-0.647545
12.7963	-0.640392
12.803	-0.632286
12.8097	-0.624657
12.8163	-0.617027
12.823	-0.609875
12.8297	-0.60463
12.8363	-0.601292
12.843	-0.599384
12.8497	-0.598431
12.8563	-0.596046
12.863	-0.593662
12.8697	-0.591755
12.8763	-0.590324
12.883	-0.58651
12.8897	-0.581741
12.8963	-0.577927
12.903	-0.574589
12.9097	-0.571728
12.9163	-0.569344
12.923	-0.568867
12.9297	-0.571728
12.9363	-0.577927
12.943	-0.58794
12.9497	-0.601292
12.9563	-0.615597
12.963	-0.632286
12.9697	-0.652313
12.9763	-0.675201
12.983	-0.700951
12.9897	-0.731468
12.9963	-0.770569
13.003	-0.817299
13.0097	-0.869274
13.0163	-0.925541
13.023	-0.987053
13.0297	-1.05476
13.0363	-1.12772
13.043	-1.20401
13.0497	-1.28508
13.0563	-1.37091
13.063	-1.46198
13.0697	-1.55783
13.0763	-1.65749
13.083	-1.76191
13.0897	-1.87063
13.0963	-1.98174
13.103	-2.09475
13.1097	-2.20823
13.1163	-2.32267
13.123	-2.43664
13.1297	-2.5506
13.1363	-2.66695
13.143	-2.7833
13.1497	-2.89869
13.1563	-3.0117
13.163	-3.12376
13.1697	-3.23391
13.1763	-3.34072
13.183	-3.44515
13.1897	-3.54767
13.1963	-3.64637
13.203	-3.74031
13.2097	-3.82853
13.2163	-3.91293
13.223	-3.99303
13.2297	-4.06933
13.2363	-4.14276
13.243	-4.21381
13.2497	-4.28009
13.2563	-4.34256
13.263	-4.40073
13.2697	-4.45461
13.2763	-4.50373
13.283	-4.54712
13.2897	-4.58622
[truncated: 1,000 more rows]

## Sheet: Fig3B_Negative
-0.0395	0.0214577
-0.0328333	0.0238419
-0.0261667	0.0243187
-0.0195	0.0228882
-0.0128333	0.0214577
-0.00616667	0.0214577
0.0005	0.0214577
0.00716667	0.0214577
0.0138333	0.0228882
0.0205	0.0247955
0.0271667	0.0271797
0.0338333	0.0281334
0.0405	0.0290871
0.0471667	0.0305176
0.0538333	0.0319481
0.0605	0.0319481
0.0671667	0.0319481
0.0738333	0.0314713
0.0805	0.0305176
0.0871667	0.0295639
0.0938333	0.0295639
0.1005	0.0314713
0.107167	0.0329018
0.113833	0.0338554
0.1205	0.0343323
0.127167	0.0343323
0.133833	0.0329018
0.1405	0.0305176
0.147167	0.0290871
0.153833	0.0290871
0.1605	0.0295639
0.167167	0.0295639
0.173833	0.0295639
0.1805	0.0300407
0.187167	0.0305176
0.193833	0.0319481
0.2005	0.0329018
0.207167	0.0333786
0.213833	0.0324249
0.2205	0.0305176
0.227167	0.0295639
0.233833	0.0286102
0.2405	0.0281334
0.247167	0.0290871
0.253833	0.0300407
0.2605	0.0295639
0.267167	0.0286102
0.273833	0.0271797
0.2805	0.0271797
0.287167	0.0267029
0.293833	0.0267029
0.3005	0.0276566
0.307167	0.0281334
0.313833	0.0276566
0.3205	0.0257492
0.327167	0.023365
0.333833	0.023365
0.3405	0.0243187
0.347167	0.0247955
0.353833	0.0243187
0.3605	0.0243187
0.367167	0.0257492
0.373833	0.0271797
0.3805	0.0281334
0.387167	0.0300407
0.393833	0.0324249
0.4005	0.0348091
0.407167	0.0357628
0.413833	0.0343323
0.4205	0.0314713
0.427167	0.0295639
0.433833	0.0281334
0.4405	0.0267029
0.447167	0.0257492
0.453833	0.0257492
0.4605	0.026226
0.467167	0.0267029
0.473833	0.026226
0.4805	0.026226
0.487167	0.026226
0.493833	0.0271797
0.5005	0.0276566
0.507167	0.0281334
0.513833	0.0271797
0.5205	0.026226
0.527167	0.0267029
0.533833	0.0271797
0.5405	0.0286102
0.547167	0.0286102
0.553833	0.0295639
0.5605	0.0295639
0.567167	0.0286102
0.573833	0.0281334
0.5805	0.0281334
0.587167	0.0286102
0.593833	0.0286102
0.6005	0.0281334
0.607167	0.0281334
0.613833	0.0281334
0.6205	0.0281334
0.627167	0.0295639
0.633833	0.0329018
0.6405	0.0367165
0.647167	0.0395775
0.653833	0.0395775
0.6605	0.038147
0.667167	0.0357628
0.673833	0.0324249
0.6805	0.0286102
0.687167	0.0257492
0.693833	0.023365
0.7005	0.0224113
0.707167	0.0224113
0.713833	0.0219345
0.7205	0.0228882
0.727167	0.0238419
0.733833	0.0247955
0.7405	0.026226
0.747167	0.0276566
0.753833	0.0300407
0.7605	0.0309944
0.767167	0.0314713
0.773833	0.0314713
0.7805	0.0314713
0.787167	0.0305176
0.793833	0.0276566
0.8005	0.0252724
0.807167	0.0243187
0.813833	0.026226
0.8205	0.0276566
0.827167	0.0286102
0.833833	0.0300407
0.8405	0.0324249
0.847167	0.0343323
0.853833	0.0338554
0.8605	0.0324249
0.867167	0.0319481
0.873833	0.0319481
0.8805	0.0305176
0.887167	0.0286102
0.893833	0.0290871
0.9005	0.0309944
0.907167	0.0319481
0.913833	0.0329018
0.9205	0.0352859
0.927167	0.0386238
0.933833	0.0400543
0.9405	0.041008
0.947167	0.0419617
0.953833	0.0433922
0.9605	0.0443459
0.967167	0.043869
0.973833	0.0429153
0.9805	0.0429153
0.987167	0.0429153
0.993833	0.0414848
1.0005	0.0400543
1.00717	0.0400543
1.01383	0.0400543
1.0205	0.0391006
1.02717	0.0367165
1.03383	0.0348091
1.0405	0.0329018
1.04717	0.0314713
1.05383	0.0305176
1.0605	0.0290871
1.06717	0.0295639
1.07383	0.0305176
1.0805	0.0329018
1.08717	0.0352859
1.09383	0.0367165
1.1005	0.0367165
1.10717	0.0362396
1.11383	0.0357628
1.1205	0.0348091
1.12717	0.0343323
1.13383	0.0352859
1.1405	0.038147
1.14717	0.041008
1.15383	0.0419617
1.1605	0.0419617
1.16717	0.0419617
1.17383	0.0419617
1.1805	0.0419617
1.18717	0.0424385
1.19383	0.0429153
1.2005	0.0429153
1.20717	0.0419617
1.21383	0.041008
1.2205	0.0405312
1.22717	0.0405312
1.23383	0.0405312
1.2405	0.041008
1.24717	0.0414848
1.25383	0.0414848
1.2605	0.0405312
1.26717	0.0395775
1.27383	0.0395775
1.2805	0.0414848
1.28717	0.043869
1.29383	0.0452995
1.3005	0.0457764
1.30717	0.0462532
1.31383	0.04673
1.3205	0.04673
1.32717	0.0462532
1.33383	0.0462532
1.3405	0.0472069
1.34717	0.0481606
1.35383	0.0486374
1.3605	0.0481606
1.36717	0.04673
1.37383	0.0452995
1.3805	0.0448227
1.38717	0.0457764
1.39383	0.0462532
1.4005	0.0457764
1.40717	0.0448227
1.41383	0.0429153
1.4205	0.0395775
1.42717	0.0343323
1.43383	0.0295639
1.4405	0.0252724
1.44717	0.0209808
1.45383	0.0171661
1.4605	0.0119209
1.46717	0.00524521
1.47383	0.00143051
1.4805	0.00715256
1.48717	0.0228882
1.49383	0.0424385
1.5005	0.0619888
1.50717	0.0801086
1.51383	0.0948906
1.5205	0.100613
1.52717	0.0967979
1.53383	0.0896454
1.5405	0.0834465
1.54717	0.0815392
1.55383	0.082016
1.5605	0.0829697
1.56717	0.0839233
1.57383	0.0839233
1.5805	0.0839233
1.58717	0.0829697
1.59383	0.0815392
1.6005	0.0805855
1.60717	0.0801086
1.61383	0.0796318
1.6205	0.0801086
1.62717	0.0801086
1.63383	0.0782013
1.6405	0.0748634
1.64717	0.0720024
1.65383	0.0700951
1.6605	0.0691414
1.66717	0.0686646
1.67383	0.0710487
1.6805	0.0748634
1.68717	0.0782013
1.69383	0.0777245
1.7005	0.0724792
1.70717	0.0629425
1.71383	0.0519753
1.7205	0.0414848
1.72717	0.0338554
1.73383	0.0309944
1.7405	0.0348091
1.74717	0.0424385
1.75383	0.0510216
1.7605	0.0605583
1.76717	0.0677109
1.77383	0.0734329
1.7805	0.0758171
1.78717	0.0762939
1.79383	0.0743866
1.8005	0.0705719
1.80717	0.0667572
1.81383	0.0629425
1.8205	0.0600815
1.82717	0.0572205
1.83383	0.0557899
1.8405	0.0562668
1.84717	0.0576973
1.85383	0.0596046
1.8605	0.0619888
1.86717	0.0648499
1.87383	0.067234
1.8805	0.0696182
1.88717	0.0710487
1.89383	0.0724792
1.9005	0.0743866
1.90717	0.0762939
1.91383	0.079155
1.9205	0.0829697
1.92717	0.0872612
1.93383	0.0905991
1.9405	0.0925064
1.94717	0.0948906
1.95383	0.0982285
1.9605	0.102997
1.96717	0.108719
1.97383	0.115871
1.9805	0.125885
1.98717	0.137806
1.99383	0.14925
2.0005	0.15831
2.00717	0.164032
2.01383	0.166416
2.0205	0.165462
2.02717	0.15974
2.03383	0.150204
2.0405	0.139236
2.04717	0.129223
2.05383	0.119209
2.0605	0.108719
2.06717	0.0987053
2.07383	0.0910759
2.0805	0.084877
2.08717	0.079155
2.09383	0.0748634
2.1005	0.0724792
2.10717	0.0720024
2.11383	0.0710487
2.1205	0.0700951
2.12717	0.0696182
2.13383	0.0691414
2.1405	0.0686646
2.14717	0.0681877
2.15383	0.067234
2.1605	0.0667572
2.16717	0.0662804
2.17383	0.0662804
2.1805	0.0667572
2.18717	0.0667572
2.19383	0.0667572
2.2005	0.0662804
2.20717	0.0662804
2.21383	0.067234
2.2205	0.0700951
2.22717	0.0758171
2.23383	0.0867844
2.2405	0.103951
2.24717	0.126839
2.25383	0.152588
2.2605	0.178337
2.26717	0.200748
2.27383	0.215054
2.2805	0.218391
2.28717	0.208378
2.29383	0.188828
2.3005	0.163078
2.30717	0.136852
2.31383	0.112534
2.3205	0.0929832
2.32717	0.079155
2.33383	0.0715256
2.3405	0.0691414
2.34717	0.0696182
2.35383	0.0705719
2.3605	0.0705719
2.36717	0.0696182
2.37383	0.0681877
2.3805	0.0662804
2.38717	0.0634193
2.39383	0.061512
2.4005	0.0619888
2.40717	0.064373
2.41383	0.0677109
2.4205	0.0710487
2.42717	0.0734329
2.43383	0.0743866
2.4405	0.0734329
2.44717	0.0710487
2.45383	0.0677109
2.4605	0.0638962
2.46717	0.0605583
2.47383	0.0591278
2.4805	0.058651
2.48717	0.0576973
2.49383	0.0567436
2.5005	0.0576973
2.50717	0.058651
2.51383	0.0591278
2.5205	0.0600815
2.52717	0.0624657
2.53383	0.0648499
2.5405	0.0653267
2.54717	0.0648499
2.55383	0.0648499
2.5605	0.0634193
2.56717	0.061512
2.57383	0.0605583
2.5805	0.0610352
2.58717	0.0619888
2.59383	0.0624657
2.6005	0.0629425
2.60717	0.0634193
2.61383	0.0634193
2.6205	0.0619888
2.62717	0.061512
2.63383	0.0610352
2.6405	0.0605583
2.64717	0.0610352
2.65383	0.0619888
2.6605	0.0634193
2.66717	0.0648499
2.67383	0.0658035
2.6805	0.0662804
2.68717	0.0658035
2.69383	0.0653267
2.7005	0.0648499
2.70717	0.064373
2.71383	0.0638962
2.7205	0.0634193
2.72717	0.0619888
2.73383	0.0600815
2.7405	0.0567436
2.74717	0.0529289
2.75383	0.0491142
2.7605	0.04673
2.76717	0.0472069
2.77383	0.0491142
2.7805	0.0510216
2.78717	0.0524521
2.79383	0.0548363
2.8005	0.0572205
2.80717	0.0581741
2.81383	0.0581741
2.8205	0.0576973
2.82717	0.0567436
2.83383	0.0553131
2.8405	0.0543594
2.84717	0.0543594
2.85383	0.0553131
2.8605	0.0576973
2.86717	0.061512
2.87383	0.0648499
2.8805	0.0667572
2.88717	0.0677109
2.89383	0.0681877
2.9005	0.0681877
2.90717	0.0667572
2.91383	0.0638962
2.9205	0.0610352
2.92717	0.0591278
2.93383	0.0576973
2.9405	0.0567436
2.94717	0.0562668
2.95383	0.0562668
2.9605	0.0562668
2.96717	0.0557899
2.97383	0.0557899
2.9805	0.0557899
2.98717	0.0567436
2.99383	0.0581741
3.0005	0.0600815
3.00717	0.061512
3.01383	0.0619888
3.0205	0.061512
3.02717	0.0596046
3.03383	0.0572205
3.0405	0.0534058
3.04717	0.0500679
3.05383	0.0476837
3.0605	0.0462532
3.06717	0.0452995
3.07383	0.0448227
3.0805	0.0457764
3.08717	0.0481606
3.09383	0.0519753
3.1005	0.0557899
3.10717	0.058651
3.11383	0.0605583
3.1205	0.0619888
3.12717	0.0619888
3.13383	0.0600815
3.1405	0.058651
3.14717	0.058651
3.15383	0.0600815
3.1605	0.0610352
3.16717	0.0610352
3.17383	0.0605583
3.1805	0.0596046
3.18717	0.0591278
3.19383	0.058651
3.2005	0.0596046
3.20717	0.0619888
3.21383	0.0658035
3.2205	0.0696182
3.22717	0.0715256
3.23383	0.0720024
3.2405	0.0705719
3.24717	0.0677109
3.25383	0.0634193
3.2605	0.0596046
3.26717	0.0572205
3.27383	0.0562668
3.2805	0.0548363
3.28717	0.0538826
3.29383	0.0534058
3.3005	0.0538826
3.30717	0.0538826
3.31383	0.0529289
3.3205	0.0529289
3.32717	0.0538826
3.33383	0.0553131
3.3405	0.0553131
3.34717	0.0553131
3.35383	0.0567436
3.3605	0.0581741
3.36717	0.0610352
3.37383	0.064373
3.3805	0.0691414
3.38717	0.0729561
3.39383	0.0758171
3.4005	0.0805855
3.40717	0.0844002
3.41383	0.0858307
3.4205	0.0853539
3.42717	0.084877
3.43383	0.0844002
3.4405	0.082016
3.44717	0.0796318
3.45383	0.0786781
3.4605	0.0777245
3.46717	0.0767708
3.47383	0.0762939
3.4805	0.0762939
3.48717	0.0758171
3.49383	0.0748634
3.5005	0.0729561
3.50717	0.0724792
3.51383	0.0720024
3.5205	0.0710487
3.52717	0.0700951
3.53383	0.0686646
3.5405	0.0681877
3.54717	0.067234
3.55383	0.0667572
3.5605	0.0653267
3.56717	0.0638962
3.57383	0.0619888
3.5805	0.0600815
3.58717	0.0600815
3.59383	0.0596046
3.6005	0.0591278
3.60717	0.0596046
3.61383	0.0610352
3.6205	0.0610352
3.62717	0.0591278
3.63383	0.0576973
3.6405	0.0576973
3.64717	0.0581741
3.65383	0.058651
3.6605	0.0596046
3.66717	0.0610352
3.67383	0.0619888
3.6805	0.0624657
3.68717	0.0634193
3.69383	0.0634193
3.7005	0.0634193
3.70717	0.0629425
3.71383	0.0629425
3.7205	0.0629425
3.72717	0.0619888
3.73383	0.0610352
3.7405	0.0605583
3.74717	0.0610352
3.75383	0.0624657
3.7605	0.0619888
3.76717	0.061512
3.77383	0.0610352
3.7805	0.061512
3.78717	0.0624657
3.79383	0.0624657
3.8005	0.0624657
3.80717	0.0624657
3.81383	0.0624657
3.8205	0.0619888
3.82717	0.0610352
3.83383	0.0610352
3.8405	0.061512
3.84717	0.061512
3.85383	0.061512
3.8605	0.0619888
3.86717	0.0638962
3.87383	0.0648499
3.8805	0.0662804
3.88717	0.0677109
3.89383	0.0686646
3.9005	0.0677109
3.90717	0.0648499
3.91383	0.0624657
3.9205	0.0610352
3.92717	0.0610352
3.93383	0.0605583
3.9405	0.0610352
3.94717	0.0619888
3.95383	0.0624657
3.9605	0.0610352
3.96717	0.058651
3.97383	0.0576973
3.9805	0.0576973
3.98717	0.0567436
3.99383	0.0567436
4.0005	0.0581741
4.00717	0.0610352
4.01383	0.0634193
4.0205	0.0653267
4.02717	0.067234
4.03383	0.0700951
4.0405	0.0724792
4.04717	0.0748634
4.05383	0.079155
4.0605	0.084877
4.06717	0.0915527
4.07383	0.0977516
4.0805	0.10252
4.08717	0.105858
4.09383	0.107765
4.1005	0.109673
4.10717	0.111103
4.11383	0.11301
4.1205	0.116348
4.12717	0.121117
4.13383	0.125885
4.1405	0.130177
4.14717	0.133991
4.15383	0.138283
4.1605	0.141621
4.16717	0.142097
4.17383	0.141621
4.1805	0.141621
4.18717	0.143528
4.19383	0.145435
4.2005	0.147343
4.20717	0.150681
4.21383	0.155926
4.2205	0.162125
4.22717	0.16737
4.23383	0.171661
4.2405	0.173569
4.24717	0.174046
4.25383	0.174046
4.2605	0.172138
4.26717	0.170231
4.27383	0.169277
4.2805	0.169754
4.28717	0.170231
4.29383	0.172138
4.3005	0.174522
4.30717	0.176907
4.31383	0.178814
4.3205	0.180721
4.32717	0.182152
4.33383	0.182152
4.3405	0.181675
4.34717	0.181198
4.35383	0.179291
4.3605	0.178337
4.36717	0.179291
4.37383	0.181675
4.3805	0.182629
4.38717	0.183582
4.39383	0.18549
4.4005	0.187397
4.40717	0.188828
4.41383	0.189304
4.4205	0.190735
4.42717	0.193119
4.43383	0.195503
4.4405	0.197411
4.44717	0.197887
4.45383	0.198364
4.4605	0.198364
4.46717	0.198364
4.47383	0.198364
4.4805	0.198364
4.48717	0.198841
4.49383	0.199318
4.5005	0.199795
4.50717	0.201225
4.51383	0.201702
4.5205	0.202179
4.52717	0.202179
4.53383	0.202179
4.5405	0.201225
4.54717	0.200748
4.55383	0.201702
4.5605	0.204086
4.56717	0.207424
4.57383	0.210762
4.5805	0.213623
4.58717	0.215054
4.59383	0.213146
4.6005	0.209808
4.60717	0.205994
4.61383	0.202656
4.6205	0.199795
4.62717	0.197887
4.63383	0.198364
4.6405	0.200748
4.64717	0.203609
4.65383	0.206947
4.6605	0.208378
4.66717	0.209332
4.67383	0.210285
4.6805	0.211239
4.68717	0.212669
4.69383	0.2141
4.7005	0.216484
4.70717	0.218868
4.71383	0.218868
4.7205	0.217915
4.72717	0.21553
4.73383	0.2141
4.7405	0.212669
4.74717	0.211716
4.75383	0.211716
4.7605	0.212669
4.76717	0.215054
4.77383	0.217438
4.7805	0.220299
4.78717	0.222683
4.79383	0.223637
4.8005	0.22316
4.80717	0.221729
4.81383	0.219822
4.8205	0.217915
4.82717	0.216961
4.83383	0.217438
4.8405	0.218391
4.84717	0.218391
4.85383	0.217438
4.8605	0.216961
4.86717	0.216007
4.87383	0.215054
4.8805	0.2141
4.88717	0.2141
4.89383	0.2141
4.9005	0.213146
4.90717	0.212669
4.91383	0.213623
4.9205	0.215054
4.92717	0.216484
4.93383	0.217915
4.9405	0.219822
4.94717	0.221729
4.95383	0.222683
4.9605	0.222683
4.96717	0.224113
4.97383	0.226498
4.9805	0.226974
4.98717	0.225544
4.99383	0.223637
5.0005	0.222683
5.00717	0.222206
5.01383	0.219822
5.0205	0.218868
5.02717	0.218868
5.03383	0.219345
5.0405	0.218391
5.04717	0.216007
5.05383	0.213623
5.0605	0.210762
5.06717	0.208855
5.07383	0.208855
5.0805	0.210762
5.08717	0.212669
5.09383	0.214577
5.1005	0.215054
5.10717	0.21553
5.11383	0.216484
5.1205	0.217915
5.12717	0.219345
5.13383	0.220299
5.1405	0.221252
5.14717	0.221252
5.15383	0.220776
5.1605	0.219822
5.16717	0.218868
5.17383	0.219345
5.1805	0.220776
5.18717	0.222206
5.19383	0.222683
5.2005	0.221252
5.20717	0.220776
5.21383	0.220776
5.2205	0.220776
5.22717	0.221252
5.23383	0.221252
5.2405	0.221729
5.24717	0.221729
5.25383	0.22316
5.2605	0.225067
5.26717	0.226974
5.27383	0.227451
5.2805	0.227451
5.28717	0.226498
5.29383	0.225544
5.3005	0.224113
5.30717	0.222683
5.31383	0.222206
5.3205	0.222206
5.32717	0.222206
5.33383	0.220776
5.3405	0.217915
5.34717	0.21553
5.35383	0.2141
5.3605	0.215054
5.36717	0.216961
5.37383	0.219822
5.3805	0.223637
5.38717	0.225544
5.39383	0.226498
5.4005	0.226021
5.40717	0.22459
5.41383	0.222206
5.4205	0.220299
5.42717	0.221252
5.43383	0.222206
5.4405	0.222683
5.44717	0.221729
5.45383	0.220776
5.4605	0.220299
5.46717	0.217915
5.47383	0.216007
5.4805	0.215054
5.48717	0.216961
5.49383	0.219345
5.5005	0.221252
5.50717	0.222206
5.51383	0.22316
5.5205	0.222683
5.52717	0.221252
5.53383	0.220776
5.5405	0.220299
5.54717	0.221252
5.55383	0.221729
5.5605	0.222206
5.56717	0.221729
5.57383	0.221252
5.5805	0.220776
5.58717	0.221252
5.59383	0.222683
5.6005	0.226021
5.60717	0.228882
5.61383	0.230312
5.6205	0.230312
5.62717	0.228882
5.63383	0.227928
5.6405	0.225544
5.64717	0.222683
5.65383	0.220776
5.6605	0.220299
5.66717	0.221252
5.67383	0.222683
5.6805	0.223637
5.68717	0.225544
5.69383	0.228405
5.7005	0.230789
5.70717	0.230789
5.71383	0.229359
5.7205	0.227451
5.72717	0.225067
5.73383	0.222683
5.7405	0.219822
5.74717	0.218868
5.75383	0.219345
5.7605	0.220299
5.76717	0.223637
5.77383	0.226974
5.7805	0.229359
5.78717	0.228882
5.79383	0.227928
5.8005	0.226498
5.80717	0.225544
5.81383	0.225067
5.8205	0.225067
5.82717	0.225544
5.83383	0.226498
5.8405	0.227451
5.84717	0.227451
5.85383	0.226021
5.8605	0.22459
5.86717	0.225067
5.87383	0.226498
5.8805	0.227451
5.88717	0.226974
5.89383	0.226021
5.9005	0.22459
5.90717	0.222206
5.91383	0.219345
5.9205	0.217438
5.92717	0.217915
5.93383	0.219822
5.9405	0.22316
5.94717	0.226021
5.95383	0.228882
5.9605	0.230312
5.96717	0.230312
5.97383	0.228882
5.9805	0.227451
5.98717	0.225544
5.99383	0.224113
6.0005	0.22316
6.00717	0.223637
6.01383	0.22459
6.0205	0.22459
6.02717	0.224113
6.03383	0.224113
6.0405	0.223637
6.04717	0.22316
6.05383	0.223637
6.0605	0.224113
6.06717	0.224113
6.07383	0.224113
6.0805	0.225544
6.08717	0.226974
6.09383	0.226498
6.1005	0.227451
6.10717	0.229836
6.11383	0.233173
6.1205	0.235081
6.12717	0.235558
6.13383	0.236034
6.1405	0.235558
6.14717	0.236034
6.15383	0.236988
6.1605	0.239849
6.16717	0.243664
6.17383	0.246525
6.1805	0.249386
6.18717	0.250816
6.19383	0.250816
6.2005	0.249863
6.20717	0.248909
6.21383	0.249386
6.2205	0.25034
6.22717	0.252724
6.23383	0.255108
6.2405	0.257015
6.24717	0.257492
6.25383	0.256538
6.2605	0.256538
6.26717	0.256538
6.27383	0.257015
6.2805	0.256538
6.28717	0.255585
6.29383	0.254631
6.3005	0.254154
6.30717	0.254154
6.31383	0.254154
6.3205	0.255585
6.32717	0.258446
6.33383	0.261784
6.3405	0.263691
6.34717	0.263214
6.35383	0.26083
6.3605	0.257492
6.36717	0.254631
6.37383	0.252247
6.3805	0.249863
6.38717	0.249386
6.39383	0.251293
6.4005	0.254154
6.40717	0.255585
6.41383	0.256062
6.4205	0.256062
6.42717	0.257015
6.43383	0.257015
6.4405	0.257492
6.44717	0.258923
6.45383	0.26083
6.4605	0.262737
6.46717	0.262737
6.47383	0.261784
6.4805	0.259399
6.48717	0.256538
6.49383	0.253677
6.5005	0.251293
6.50717	0.248909
6.51383	0.247955
6.5205	0.247955
6.52717	0.248432
6.53383	0.249863
6.5405	0.252247
6.54717	0.254154
6.55383	0.255585
6.5605	0.255585
6.56717	0.256062
6.57383	0.256538
6.5805	0.257969
6.58717	0.261307
6.59383	0.264645
6.6005	0.267029
6.60717	0.268459
6.61383	0.269413
6.6205	0.268936
6.62717	0.267982
6.63383	0.267506
6.6405	0.267982
6.64717	0.269413
6.65383	0.27132
6.6605	0.272751
6.66717	0.274181
6.67383	0.276089
6.6805	0.278473
6.68717	0.281811
6.69383	0.284195
6.7005	0.286579
6.70717	0.288963
6.71383	0.290394
6.7205	0.290871
6.72717	0.291348
6.73383	0.291824
6.7405	0.292301
6.74717	0.293732
6.75383	0.294685
6.7605	0.294685
6.76717	0.295639
6.77383	0.297546
6.7805	0.299454
6.78717	0.300407
6.79383	0.302315
6.8005	0.306129
6.80717	0.309467
6.81383	0.312328
6.8205	0.315189
6.82717	0.319958
6.83383	0.325203
6.8405	0.329494
6.84717	0.333309
6.85383	0.336647
6.8605	0.339985
6.86717	0.343323
6.87383	0.346184
6.8805	0.350475
6.88717	0.355721
6.89383	0.362396
6.9005	0.368595
6.90717	0.374317
6.91383	0.380516
6.9205	0.386715
6.92717	0.392437
6.93383	0.398159
6.9405	0.405312
6.94717	0.414371
6.95383	0.423431
6.9605	0.432491
6.96717	0.442505
6.97383	0.452995
6.9805	0.463486
6.98717	0.475407
6.99383	0.489712
7.0005	0.505447
7.00717	0.522137
7.01383	0.54121
7.0205	0.561714
7.02717	0.583172
7.03383	0.605106
7.0405	0.628471
7.04717	0.655174
7.05383	0.683784
7.0605	0.714779
7.06717	0.748158
7.07383	0.786304
7.0805	0.828266
7.08717	0.875473
7.09383	0.929356
7.1005	0.990391
7.10717	1.06144
7.11383	1.14346
7.1205	1.23739
7.12717	1.34277
7.13383	1.46246
7.1405	1.59836
7.14717	1.74999
7.15383	1.91832
7.1605	2.10476
7.16717	2.31171
7.17383	2.53916
7.1805	2.78759
7.18717	3.05605
7.19383	3.34358
7.2005	3.64923
7.20717	3.97062
7.21383	4.30632
7.2205	4.65345
7.22717	5.01156
7.23383	5.37777
7.2405	5.7497
7.24717	6.12402
7.25383	6.49977
7.2605	6.87504
7.26717	7.24983
7.27383	7.62367
7.2805	7.99704
7.28717	8.37088
7.29383	8.74519
7.3005	9.11856
7.30717	9.49001
7.31383	9.85813
7.3205	10.2243
7.32717	10.5872
7.33383	10.9463
7.3405	11.3015
7.34717	11.6553
7.35383	12.0077
7.3605	12.3591
7.36717	12.7087
7.37383	13.0558
7.3805	13.4025
7.38717	13.7467
7.39383	14.0872
7.4005	14.4215
7.40717	14.75
7.41383	15.0733
7.4205	15.3899
7.42717	15.6994
7.43383	16.0007
7.4405	16.293
7.44717	16.5763
7.45383	16.8495
7.4605	17.1103
7.46717	17.3573
7.47383	17.5891
7.4805	17.8046
7.48717	18.0001
7.49383	18.1732
7.5005	18.321
7.50717	18.4441
7.51383	18.5394
7.5205	18.6052
7.52717	18.641
7.53383	18.6415
7.5405	18.6014
7.54717	18.5146
7.55383	18.3778
7.5605	18.189
7.56717	17.9477
7.57383	17.6659
7.5805	17.3764
7.58717	17.1328
7.59383	16.9926
7.6005	16.9683
7.60717	16.8915
7.61383	16.6769
7.6205	16.4895
7.62717	16.468
7.63383	16.4099
7.6405	15.8982
7.64717	14.9384
7.65383	13.7424
7.6605	12.3158
7.66717	10.601
7.67383	8.78859
7.6805	7.28941
7.68717	6.27089
7.69383	5.62286
7.7005	5.16605
7.70717	4.78268
7.71383	4.4384
7.7205	4.13942
7.72717	3.89194
7.73383	3.68309
7.7405	3.50618
7.74717	3.35932
7.75383	3.2444
7.7605	3.15905
7.76717	3.1023
7.77383	3.06988
7.7805	3.05557
7.78717	3.05748
7.79383	3.07131
7.8005	3.09467
7.80717	3.1209
7.81383	3.14569
7.8205	3.16668
7.82717	3.18623
7.83383	3.21388
7.8405	3.28064
7.84717	3.4461
7.85383	3.81088
7.8605	4.51803
7.86717	5.75495
7.87383	7.7343
7.8805	10.6816
7.88717	14.8377
7.89383	20.504
7.9005	28.1444
7.90717	38.5265
7.91383	52.8173
7.9205	72.4945
7.92717	98.9618
7.93383	132.87
7.9405	173.312
7.94717	217.282
7.95383	259.763
7.9605	294.619
7.96717	316.051
7.97383	320.16
7.9805	306.073
7.98717	276.209
7.99383	235.579
8.0005	190.354
8.00717	146.312
8.01383	107.662
8.0205	76.5572
8.02717	53.2875
8.03383	36.8867
8.0405	25.8455
8.04717	18.6381
8.05383	14.0018
8.0605	11.014
8.06717	9.05037
8.07383	7.71809
8.0805	6.77872
8.08717	6.08778
8.09383	5.55897
8.1005	5.14269
8.10717	4.8089
8.11383	4.53663
8.1205	4.30965
8.12717	4.11797
8.13383	3.95489
8.1405	3.81279
8.14717	3.68452
8.15383	3.56627
8.1605	3.45659
8.16717	3.35503
8.17383	3.26014
8.1805	3.17383
8.18717	3.09706
8.19383	3.03125
8.2005	2.97642
8.20717	2.93684
8.21383	2.91586
8.2205	2.9192
8.22717	2.95162
8.23383	3.01552
8.2405	3.11089
8.24717	3.23057
8.25383	3.35884
8.2605	3.47614
8.26717	3.56007
8.27383	3.59297
8.2805	3.56531
8.28717	3.47805
8.29383	3.34024
8.3005	3.17192
8.30717	2.99788
8.31383	2.84433
8.3205	2.73323
8.32717	2.67839
8.33383	2.68888
8.3405	2.76232
8.34717	2.88773
8.35383	3.03984
8.3605	3.18623
8.36717	3.29494
8.37383	3.33738
8.3805	3.29638
8.38717	3.16906
8.39383	2.96879
8.4005	2.72179
8.40717	2.4581
8.41383	2.2049
8.4205	1.9803
8.42717	1.79386
8.43383	1.64652
8.4405	1.53542
8.44717	1.45483
8.45383	1.40047
8.4605	1.36709
8.46717	1.35231
8.47383	1.35231
8.4805	1.36471
8.48717	1.38378
8.49383	1.4081
8.5005	1.43623
8.50717	1.46723
8.51383	1.49775
8.5205	1.52636
8.52717	1.55163
8.53383	1.57309
8.5405	1.59073
8.54717	1.60456
8.55383	1.61791
8.5605	1.63126
8.56717	1.64509
8.57383	1.65796
8.5805	1.67084
8.58717	1.68419
8.59383	1.7004
8.6005	1.719
8.60717	1.74141
8.61383	1.77002
8.6205	1.80435
8.62717	1.84488
8.63383	1.8878
8.6405	1.93119
8.64717	1.97315
8.65383	2.00987
8.6605	2.038
8.66717	2.05374
8.67383	2.05564
8.6805	2.04372
8.68717	2.01464
8.69383	1.96886
8.7005	1.90687
8.70717	1.83105
8.71383	1.74332
8.7205	1.64461
8.72717	1.5378
8.73383	1.4267
8.7405	1.31655
8.74717	1.21117
8.75383	1.11246
8.7605	1.02329
8.76717	0.945091
8.77383	0.878334
8.7805	0.82159
8.78717	0.771523
8.79383	0.727177
8.8005	0.690937
8.80717	0.66185
8.81383	0.639439
8.8205	0.620365
8.82717	0.605583
8.83383	0.594616
8.8405	0.585079
8.84717	0.576019
8.85383	0.567436
8.8605	0.559807
8.86717	0.552654
8.87383	0.544071
8.8805	0.534534
8.88717	0.523567
8.89383	0.512123
8.9005	0.501156
8.90717	0.491142
8.91383	0.48399
8.9205	0.479221
8.92717	0.477791
8.93383	0.479698
8.9405	0.484467
8.94717	0.491619
8.95383	0.501633
8.9605	0.513554
8.96717	0.529766
8.97383	0.54884
8.9805	0.570297
8.98717	0.594139
8.99383	0.621319
9.0005	0.650883
9.00717	0.679493
9.01383	0.705719
9.0205	0.730991
9.02717	0.754833
9.03383	0.77486
9.0405	0.790596
9.04717	0.803471
9.05383	0.815392
9.0605	0.824451
9.06717	0.831127
9.07383	0.835896
9.0805	0.841141
9.08717	0.846863
9.09383	0.852108
9.1005	0.8564
9.10717	0.860691
9.11383	0.864029
9.1205	0.864029
9.12717	0.861168
9.13383	0.854492
9.1405	0.844479
9.14717	0.830173
9.15383	0.810623
9.1605	0.787735
9.16717	0.761986
9.17383	0.732422
9.1805	0.698566
9.18717	0.662804
9.19383	0.626564
9.2005	0.589371
9.20717	0.551701
9.21383	0.51403
9.2205	0.478268
9.22717	0.444412
9.23383	0.411034
9.2405	0.379086
9.24717	0.349045
9.25383	0.322342
9.2605	0.297546
9.26717	0.275135
9.27383	0.255108
9.2805	0.236511
9.28717	0.218868
9.29383	0.201702
9.3005	0.185966
9.30717	0.171185
9.31383	0.156879
9.3205	0.144005
9.32717	0.133514
9.33383	0.125408
9.3405	0.117779
9.34717	0.110626
9.35383	0.103474
9.3605	0.0958443
9.36717	0.087738
9.37383	0.0801086
9.3805	0.0753403
9.38717	0.0705719
9.39383	0.0658035
9.4005	0.061512
9.40717	0.058651
9.41383	0.0567436
9.4205	0.0543594
9.42717	0.0519753
9.43383	0.0505447
9.4405	0.0505447
9.44717	0.0500679
9.45383	0.0476837
9.4605	0.0433922
9.46717	0.0391006
9.47383	0.0371933
9.4805	0.0348091
9.48717	0.0329018
9.49383	0.0324249
9.5005	0.0333786
9.50717	0.0352859
9.51383	0.0357628
9.5205	0.0352859
9.52717	0.0343323
9.53383	0.0338554
9.5405	0.0324249
9.54717	0.0309944
9.55383	0.0295639
9.5605	0.0281334
9.56717	0.026226
9.57383	0.0243187
9.5805	0.0224113
9.58717	0.0209808
9.59383	0.020504
9.6005	0.0200272
9.60717	0.0190735
9.61383	0.0190735
9.6205	0.0185966
9.62717	0.0166893
9.63383	0.014782
9.6405	0.0128746
9.64717	0.0119209
9.65383	0.0109673
9.6605	0.0104904
9.66717	0.0100136
9.67383	0.00905991
9.6805	0.00858307
9.68717	0.00715256
9.69383	0.00619888
9.7005	0.00524521
9.70717	0.0038147
9.71383	0.00190735
9.7205	0.000476837
9.72717	-0.000476837
9.73383	-0.00143051
9.7405	-0.00238419
9.74717	-0.00238419
9.75383	-0.00143051
9.7605	0.000476837
9.76717	0.00238419
9.77383	0.0038147
9.7805	0.00572205
9.78717	0.00905991
9.79383	0.0138283
9.8005	0.0190735
9.80717	0.0247955
9.81383	0.0333786
9.8205	0.0433922
9.82717	0.0538826
9.83383	0.0634193
9.8405	0.0724792
9.84717	0.0810623
9.85383	0.0896454
9.8605	0.0972748
9.86717	0.102997
9.87383	0.108719
9.8805	0.113964
9.88717	0.119209
9.89383	0.12207
9.9005	0.12207
9.90717	0.120163
9.91383	0.116825
9.9205	0.112534
9.92717	0.107288
9.93383	0.10252
9.9405	0.0987053
9.94717	0.0953674
9.95383	0.0920296
9.9605	0.0891685
9.96717	0.0863075
9.97383	0.0824928
9.9805	0.0796318
9.98717	0.0786781
9.99383	0.0805855
10.0005	0.0824928
10.0072	0.0867844
10.0138	0.0929832
10.0205	0.099659
10.0272	0.104904
10.0338	0.107765
10.0405	0.111103
10.0472	0.116348
10.0538	0.121593
10.0605	0.127792
10.0672	0.134468
10.0738	0.144005
10.0805	0.154972
10.0872	0.165939
10.0938	0.175953
10.1005	0.18692
10.1072	0.197887
10.1138	0.208378
10.1205	0.217438
10.1272	0.225544
10.1338	0.233173
10.1405	0.239849
10.1472	0.246525
10.1538	0.25177
10.1605	0.255108
10.1672	0.257492
10.1738	0.259399
10.1805	0.262737
10.1872	0.266075
10.1938	0.269413
10.2005	0.271797
10.2072	0.272751
10.2138	0.271797
10.2205	0.268936
10.2272	0.265121
10.2338	0.261307
10.2405	0.257015
10.2472	0.252247
10.2538	0.246048
10.2605	0.238895
10.2672	0.230789
10.2738	0.221729
10.2805	0.212669
10.2872	0.204563
10.2938	0.196457
10.3005	0.188351
10.3072	0.178814
10.3138	0.168324
10.3205	0.157356
10.3272	0.147343
10.3338	0.137806
10.3405	0.128269
10.3472	0.118732
10.3538	0.109196
10.3605	0.100613
10.3672	0.0905991
10.3738	0.079155
10.3805	0.0677109
10.3872	0.0562668
10.3938	0.0443459
10.4005	0.0333786
10.4072	0.0238419
10.4138	0.0162125
10.4205	0.0100136
10.4272	0.0038147
10.4338	-0.00238419
10.4405	-0.00905991
10.4472	-0.0157356
10.4538	-0.0228882
10.4605	-0.0314713
10.4672	-0.0400543
10.4738	-0.04673
10.4805	-0.0529289
10.4872	-0.0605583
10.4938	-0.0686646
10.5005	-0.0762939
10.5072	-0.0829697
10.5138	-0.0901222
10.5205	-0.0982285
10.5272	-0.105381
10.5338	-0.110626
10.5405	-0.115395
10.5472	-0.119686
10.5538	-0.124454
10.5605	-0.128746
10.5672	-0.132561
10.5738	-0.134945
10.5805	-0.138283
10.5872	-0.142097
10.5938	-0.144958
10.6005	-0.14782
10.6072	-0.151157
10.6138	-0.156879
10.6205	-0.162125
10.6272	-0.165462
10.6338	-0.167847
10.6405	-0.169277
10.6472	-0.170231
10.6538	-0.169277
10.6605	-0.168324
10.6672	-0.169277
10.6738	-0.172138
10.6805	-0.174999
10.6872	-0.176907
10.6938	-0.180244
10.7005	-0.184536
10.7072	-0.188828
10.7138	-0.192165
10.7205	-0.19455
10.7272	-0.197411
10.7338	-0.199318
10.7405	-0.201225
10.7472	-0.201702
10.7538	-0.202179
10.7605	-0.203133
10.7672	-0.203609
10.7738	-0.204086
10.7805	-0.204086
10.7872	-0.202656
10.7938	-0.201702
10.8005	-0.200272
10.8072	-0.198841
10.8138	-0.197411
10.8205	-0.196457
10.8272	-0.19598
10.8338	-0.19455
10.8405	-0.194073
10.8472	-0.194073
10.8538	-0.19455
10.8605	-0.19455
10.8672	-0.196457
10.8738	-0.197887
10.8805	-0.198364
10.8872	-0.197411
10.8938	-0.194073
10.9005	-0.191212
10.9072	-0.187874
10.9138	-0.185013
10.9205	-0.183582
10.9272	-0.182629
10.9338	-0.182152
10.9405	-0.180721
10.9472	-0.180721
10.9538	-0.179291
10.9605	-0.178337
10.9672	-0.176907
10.9738	-0.175476
10.9805	-0.174046
10.9872	-0.172138
10.9938	-0.171661
11.0005	-0.171185
11.0072	-0.171661
11.0138	-0.172615
11.0205	-0.172138
11.0272	-0.171185
11.0338	-0.168324
11.0405	-0.165939
11.0472	-0.163078
11.0538	-0.15974
11.0605	-0.156403
11.0672	-0.153542
11.0738	-0.151634
11.0805	-0.150204
11.0872	-0.149727
11.0938	-0.148773
11.1005	-0.147343
11.1072	-0.144482
11.1138	-0.140667
11.1205	-0.136375
11.1272	-0.133038
11.1338	-0.1297
11.1405	-0.128269
11.1472	-0.127792
11.1538	-0.127316
11.1605	-0.125885
11.1672	-0.123501
11.1738	-0.12064
11.1805	-0.119686
11.1872	-0.119209
11.1938	-0.118256
11.2005	-0.117302
11.2072	-0.116348
11.2138	-0.117302
11.2205	-0.117779
11.2272	-0.117779
11.2338	-0.117302
11.2405	-0.117302
11.2472	-0.116825
11.2538	-0.115871
11.2605	-0.113487
11.2672	-0.111103
11.2738	-0.110626
11.2805	-0.110626
11.2872	-0.111103
11.2938	-0.109196
11.3005	-0.106335
11.3072	-0.104904
11.3138	-0.104427
11.3205	-0.104427
11.3272	-0.103951
11.3338	-0.105381
11.3405	-0.107288
11.3472	-0.109196
11.3538	-0.110149
11.3605	-0.110149
11.3672	-0.110626
11.3738	-0.109673
11.3805	-0.108719
11.3872	-0.106335
11.3938	-0.103951
11.4005	-0.101089
11.4072	-0.0972748
11.4138	-0.0948906
11.4205	-0.0944138
11.4272	-0.0948906
11.4338	-0.0948906
11.4405	-0.0934601
11.4472	-0.0915527
11.4538	-0.0882149
11.4605	-0.0853539
11.4672	-0.0824928
11.4738	-0.0810623
11.4805	-0.0801086
11.4872	-0.0805855
11.4938	-0.0810623
11.5005	-0.0796318
11.5072	-0.0762939
11.5138	-0.0724792
11.5205	-0.0691414
11.5272	-0.0667572
11.5338	-0.0648499
11.5405	-0.0624657
11.5472	-0.0610352
11.5538	-0.0605583
11.5605	-0.0596046
11.5672	-0.058651
11.5738	-0.0581741
11.5805	-0.0581741
11.5872	-0.058651
11.5938	-0.058651
11.6005	-0.058651
11.6072	-0.0576973
11.6138	-0.0557899
11.6205	-0.0529289
11.6272	-0.0510216
11.6338	-0.0505447
11.6405	-0.0486374
11.6472	-0.0472069
11.6538	-0.04673
11.6605	-0.0472069
11.6672	-0.04673
11.6738	-0.0443459
11.6805	-0.0429153
11.6872	-0.0429153
11.6938	-0.043869
11.7005	-0.0433922
11.7072	-0.0429153
11.7138	-0.0424385
11.7205	-0.041008
11.7272	-0.0376701
11.7338	-0.0343323
11.7405	-0.0324249
11.7472	-0.0319481
11.7538	-0.0309944
11.7605	-0.0305176
11.7672	-0.0314713
11.7738	-0.0324249
11.7805	-0.0314713
11.7872	-0.0290871
11.7938	-0.0271797
11.8005	-0.0247955
11.8072	-0.0224113
11.8138	-0.0185966
11.8205	-0.0166893
11.8272	-0.0157356
11.8338	-0.0152588
11.8405	-0.014782
11.8472	-0.0138283
11.8538	-0.0133514
11.8605	-0.0123978
11.8672	-0.0109673
11.8738	-0.00905991
11.8805	-0.00667572
11.8872	-0.00476837
11.8938	-0.00333786
11.9005	-0.000953674
11.9072	0.000476837
11.9138	0.00190735
11.9205	0.00143051
11.9272	0
11.9338	-0.00190735
11.9405	-0.0038147
11.9472	-0.00476837
11.9538	-0.00476837
11.9605	-0.0038147
11.9672	-0.00190735
11.9738	-0.000476837
11.9805	0.000953674
11.9872	0.00238419
11.9938	0.00190735
12.0005	0.000953674
12.0072	0
12.0138	0.000476837
12.0205	0.000476837
12.0272	0.000953674
12.0338	0.00238419
12.0405	0.0038147
12.0472	0.00429153
12.0538	0.00286102
12.0605	0.00238419
12.0672	0.00238419
12.0738	0.000953674
12.0805	0.000476837
12.0872	0.000476837
12.0938	0.00190735
12.1005	0.00286102
12.1072	0.00238419
12.1138	0.00190735
12.1205	0.000476837
12.1272	-0.00143051
12.1338	-0.00476837
12.1405	-0.0100136
12.1472	-0.014782
12.1538	-0.0195503
12.1605	-0.0224113
12.1672	-0.0252724
12.1738	-0.0281334
12.1805	-0.0305176
12.1872	-0.0333786
12.1938	-0.0371933
12.2005	-0.0419617
12.2072	-0.0481606
12.2138	-0.0553131
12.2205	-0.0624657
12.2272	-0.0696182
12.2338	-0.0777245
12.2405	-0.0858307
12.2472	-0.0929832
12.2538	-0.099659
12.2605	-0.106335
12.2672	-0.113964
12.2738	-0.121117
12.2805	-0.126839
12.2872	-0.132084
12.2938	-0.138283
12.3005	-0.145435
12.3072	-0.151157
12.3138	-0.155926
12.3205	-0.160217
12.3272	-0.164986
12.3338	-0.170231
12.3405	-0.174522
12.3472	-0.178337
12.3538	-0.183105
12.3605	-0.188351
12.3672	-0.193596
12.3738	-0.196934
12.3805	-0.199795
12.3872	-0.204086
12.3938	-0.208378
12.4005	-0.211716
12.4072	-0.2141
12.4138	-0.217915
12.4205	-0.222206
12.4272	-0.225544
12.4338	-0.227928
12.4405	-0.23222
12.4472	-0.237942
12.4538	-0.24271
12.4605	-0.246048
12.4672	-0.247955
12.4738	-0.249386
12.4805	-0.249863
12.4872	-0.250816
12.4938	-0.253201
12.5005	-0.257015
12.5072	-0.26226
12.5138	-0.269413
12.5205	-0.277042
12.5272	-0.283718
12.5338	-0.287533
12.5405	-0.289917
12.5472	-0.290394
12.5538	-0.290871
12.5605	-0.291348
12.5672	-0.291824
12.5738	-0.294685
12.5805	-0.298977
12.5872	-0.303745
12.5938	-0.308037
12.6005	-0.312805
12.6072	-0.317097
12.6138	-0.319958
12.6205	-0.321865
12.6272	-0.323296
12.6338	-0.324726
12.6405	-0.327587
12.6472	-0.330448
12.6538	-0.333786
12.6605	-0.336647
12.6672	-0.340939
12.6738	-0.345707
12.6805	-0.348091
12.6872	-0.349045
12.6938	-0.349045
12.7005	-0.349522
12.7072	-0.349522
12.7138	-0.349045
12.7205	-0.348091
12.7272	-0.348568
12.7338	-0.350475
12.7405	-0.352383
12.7472	-0.355244
12.7538	-0.358105
12.7605	-0.360966
12.7672	-0.36335
12.7738	-0.36478
12.7805	-0.365257
12.7872	-0.36478
12.7938	-0.36335
12.8005	-0.362873
12.8072	-0.362873
12.8138	-0.363827
12.8205	-0.366211
12.8272	-0.369072
12.8338	-0.371933
12.8405	-0.37384
12.8472	-0.375271
12.8538	-0.376225
12.8605	-0.376225
12.8672	-0.375748
12.8738	-0.376701
12.8805	-0.379562
12.8872	-0.383377
12.8938	-0.386238
12.9005	-0.387192
12.9072	-0.386715
12.9138	-0.385761
12.9205	-0.383854
12.9272	-0.380516
12.9338	-0.378132
12.9405	-0.376701
12.9472	-0.377178
12.9538	-0.377178
12.9605	-0.377655
12.9672	-0.378132
12.9738	-0.379562
12.9805	-0.38147
12.9872	-0.383377
12.9938	-0.386715
13.0005	-0.39053
13.0072	-0.393391
13.0138	-0.395298
13.0205	-0.397682
13.0272	-0.40102
13.0338	-0.405788
13.0405	-0.41151
13.0472	-0.418663
13.0538	-0.4282
13.0605	-0.43869
13.0672	-0.450134
13.0738	-0.460148
13.0805	-0.469208
13.0872	-0.478745
13.0938	-0.488758
13.1005	-0.499249
13.1072	-0.509262
13.1138	-0.519276
13.1205	-0.53215
13.1272	-0.545979
13.1338	-0.55933
13.1405	-0.571251
13.1472	-0.582218
13.1538	-0.593662
13.1605	-0.605106
13.1672	-0.616074
13.1738	-0.626087
13.1805	-0.635624
13.1872	-0.645161
13.1938	-0.654697
13.2005	-0.66328
13.2072	-0.672817
13.2138	-0.682831
13.2205	-0.693321
13.2272	-0.702381
13.2338	-0.711918
13.2405	-0.720978
13.2472	-0.729084
13.2538	-0.737667
13.2605	-0.74625
13.2672	-0.756741
13.2738	-0.766754
13.2805	-0.775337
13.2872	-0.781536
[truncated: 1,001 more rows]

## Sheet: Fig3B_SAH
-0.0415	0.0190735
-0.0348333	0.0190735
-0.0281667	0.0181198
-0.0215	0.0171661
-0.0148333	0.017643
-0.00816667	0.0190735
-0.0015	0.0200272
0.00516667	0.0224113
0.0118333	0.0257492
0.0185	0.0305176
0.0251667	0.0343323
0.0318333	0.038147
0.0385	0.0414848
0.0451667	0.0448227
0.0518333	0.0476837
0.0585	0.0495911
0.0651667	0.0505447
0.0718333	0.0519753
0.0785	0.0534058
0.0851667	0.0538826
0.0918333	0.0529289
0.0985	0.0500679
0.105167	0.0481606
0.111833	0.0448227
0.1185	0.0400543
0.125167	0.0348091
0.131833	0.0309944
0.1385	0.0295639
0.145167	0.0290871
0.151833	0.0295639
0.1585	0.0309944
0.165167	0.0329018
0.171833	0.0348091
0.1785	0.0357628
0.185167	0.0362396
0.191833	0.0362396
0.1985	0.0362396
0.205167	0.0357628
0.211833	0.0348091
0.2185	0.0333786
0.225167	0.0319481
0.231833	0.0309944
0.2385	0.0300407
0.245167	0.0305176
0.251833	0.0305176
0.2585	0.0305176
0.265167	0.0305176
0.271833	0.0305176
0.2785	0.0295639
0.285167	0.0281334
0.291833	0.0281334
0.2985	0.0295639
0.305167	0.0314713
0.311833	0.0319481
0.3185	0.0324249
0.325167	0.0324249
0.331833	0.0324249
0.3385	0.0305176
0.345167	0.0281334
0.351833	0.0267029
0.3585	0.0271797
0.365167	0.026226
0.371833	0.0238419
0.3785	0.0219345
0.385167	0.0224113
0.391833	0.0247955
0.3985	0.0267029
0.405167	0.0276566
0.411833	0.0286102
0.4185	0.0305176
0.425167	0.0305176
0.431833	0.0281334
0.4385	0.0252724
0.445167	0.0238419
0.451833	0.0252724
0.4585	0.0276566
0.465167	0.0290871
0.471833	0.0300407
0.4785	0.0314713
0.485167	0.0314713
0.491833	0.0295639
0.4985	0.0267029
0.505167	0.0247955
0.511833	0.0243187
0.5185	0.0247955
0.525167	0.0257492
0.531833	0.0271797
0.5385	0.0281334
0.545167	0.0271797
0.551833	0.026226
0.5585	0.0267029
0.565167	0.0281334
0.571833	0.0295639
0.5785	0.0319481
0.585167	0.0348091
0.591833	0.0352859
0.5985	0.0333786
0.605167	0.0305176
0.611833	0.0300407
0.6185	0.0309944
0.625167	0.0324249
0.631833	0.0338554
0.6385	0.0352859
0.645167	0.0362396
0.651833	0.0352859
0.6585	0.0333786
0.665167	0.0314713
0.671833	0.0314713
0.6785	0.0329018
0.685167	0.0343323
0.691833	0.0348091
0.6985	0.0357628
0.705167	0.0371933
0.711833	0.0376701
0.7185	0.0367165
0.725167	0.0357628
0.731833	0.0348091
0.7385	0.0348091
0.745167	0.0352859
0.751833	0.0348091
0.7585	0.0348091
0.765167	0.0338554
0.771833	0.0333786
0.7785	0.0329018
0.785167	0.0319481
0.791833	0.0309944
0.7985	0.0314713
0.805167	0.0324249
0.811833	0.0348091
0.8185	0.0352859
0.825167	0.0357628
0.831833	0.0357628
0.8385	0.0357628
0.845167	0.0348091
0.851833	0.0329018
0.8585	0.0319481
0.865167	0.0329018
0.871833	0.0357628
0.8785	0.0376701
0.885167	0.0400543
0.891833	0.0414848
0.8985	0.0433922
0.905167	0.043869
0.911833	0.0419617
0.9185	0.0395775
0.925167	0.0386238
0.931833	0.0395775
0.9385	0.0405312
0.945167	0.041008
0.951833	0.0414848
0.9585	0.0424385
0.965167	0.0443459
0.971833	0.0433922
0.9785	0.0414848
0.985167	0.0391006
0.991833	0.0386238
0.9985	0.0400543
1.00517	0.0419617
1.01183	0.0443459
1.0185	0.04673
1.02517	0.0491142
1.03183	0.0505447
1.0385	0.0495911
1.04517	0.0462532
1.05183	0.0424385
1.0585	0.0400543
1.06517	0.0391006
1.07183	0.0386238
1.0785	0.0376701
1.08517	0.0376701
1.09183	0.0367165
1.0985	0.0343323
1.10517	0.0324249
1.11183	0.0314713
1.1185	0.0319481
1.12517	0.0324249
1.13183	0.0333786
1.1385	0.0348091
1.14517	0.0376701
1.15183	0.0400543
1.1585	0.0419617
1.16517	0.043869
1.17183	0.04673
1.1785	0.0495911
1.18517	0.0505447
1.19183	0.0510216
1.1985	0.0505447
1.20517	0.0495911
1.21183	0.0481606
1.2185	0.04673
1.22517	0.0457764
1.23183	0.0452995
1.2385	0.0462532
1.24517	0.04673
1.25183	0.0472069
1.2585	0.0472069
1.26517	0.0472069
1.27183	0.0486374
1.2785	0.0510216
1.28517	0.0557899
1.29183	0.0596046
1.2985	0.0634193
1.30517	0.0677109
1.31183	0.0739098
1.3185	0.0839233
1.32517	0.103474
1.33183	0.138283
1.3385	0.191689
1.34517	0.260353
1.35183	0.33474
1.3585	0.403404
1.36517	0.455379
1.37183	0.48399
1.3785	0.485897
1.38517	0.464439
1.39183	0.429153
1.3985	0.39196
1.40517	0.361443
1.41183	0.3438
1.4185	0.340462
1.42517	0.358105
1.43183	0.405312
1.4385	0.499725
1.44517	0.673294
1.45183	0.984192
1.4585	1.52063
1.46517	2.28739
1.47183	3.09706
1.4785	3.68929
1.48517	3.90959
1.49183	3.76797
1.4985	3.28541
1.50517	2.51341
1.51183	1.65319
1.5185	0.954628
1.52517	0.543118
1.53183	0.349522
1.5385	0.261307
1.54517	0.217915
1.55183	0.19455
1.5585	0.180244
1.56517	0.170708
1.57183	0.163555
1.5785	0.156879
1.58517	0.150681
1.59183	0.143051
1.5985	0.135422
1.60517	0.127792
1.61183	0.121117
1.6185	0.116348
1.62517	0.113487
1.63183	0.11158
1.6385	0.108719
1.64517	0.105858
1.65183	0.10252
1.6585	0.0982285
1.66517	0.0934601
1.67183	0.0905991
1.6785	0.0920296
1.68517	0.0967979
1.69183	0.101566
1.6985	0.101089
1.70517	0.0948906
1.71183	0.0858307
1.7185	0.0758171
1.72517	0.0662804
1.73183	0.0605583
1.7385	0.0600815
1.74517	0.0653267
1.75183	0.0715256
1.7585	0.0772476
1.76517	0.0815392
1.77183	0.0839233
1.7785	0.0844002
1.78517	0.084877
1.79183	0.0863075
1.7985	0.0858307
1.80517	0.0824928
1.81183	0.0796318
1.8185	0.0782013
1.82517	0.079155
1.83183	0.0810623
1.8385	0.0844002
1.84517	0.0872612
1.85183	0.0905991
1.8585	0.0925064
1.86517	0.0929832
1.87183	0.0929832
1.8785	0.0939369
1.88517	0.0948906
1.89183	0.0958443
1.8985	0.0977516
1.90517	0.100613
1.91183	0.104904
1.9185	0.109196
1.92517	0.113964
1.93183	0.118732
1.9385	0.12207
1.94517	0.123978
1.95183	0.123501
1.9585	0.123978
1.96517	0.125885
1.97183	0.130653
1.9785	0.138283
1.98517	0.14782
1.99183	0.15831
1.9985	0.167847
2.00517	0.174999
2.01183	0.178814
2.0185	0.178337
2.02517	0.174999
2.03183	0.168324
2.0385	0.161171
2.04517	0.154018
2.05183	0.145435
2.0585	0.137329
2.06517	0.130653
2.07183	0.127316
2.0785	0.125885
2.08517	0.125885
2.09183	0.129223
2.0985	0.135422
2.10517	0.141621
2.11183	0.145435
2.1185	0.145435
2.12517	0.144005
2.13183	0.141621
2.1385	0.139236
2.14517	0.136852
2.15183	0.136375
2.1585	0.137806
2.16517	0.13876
2.17183	0.137806
2.1785	0.134468
2.18517	0.1297
2.19183	0.123978
2.1985	0.117302
2.20517	0.112057
2.21183	0.107765
2.2185	0.104904
2.22517	0.104427
2.23183	0.109196
2.2385	0.121593
2.24517	0.141621
2.25183	0.16737
2.2585	0.19598
2.26517	0.222206
2.27183	0.240326
2.2785	0.246048
2.28517	0.238419
2.29183	0.219822
2.2985	0.19598
2.30517	0.171185
2.31183	0.148773
2.3185	0.132084
2.32517	0.122547
2.33183	0.121593
2.3385	0.1297
2.34517	0.146866
2.35183	0.172615
2.3585	0.205517
2.36517	0.243664
2.37183	0.283718
2.3785	0.319004
2.38517	0.343323
2.39183	0.352383
2.3985	0.34523
2.40517	0.324249
2.41183	0.292778
2.4185	0.256062
2.42517	0.218868
2.43183	0.186443
2.4385	0.160694
2.44517	0.13876
2.45183	0.120163
2.4585	0.104904
2.46517	0.0925064
2.47183	0.0839233
2.4785	0.0777245
2.48517	0.0739098
2.49183	0.0729561
2.4985	0.0734329
2.50517	0.0762939
2.51183	0.0786781
2.5185	0.0805855
2.52517	0.0824928
2.53183	0.0844002
2.5385	0.0863075
2.54517	0.0872612
2.55183	0.0863075
2.5585	0.0853539
2.56517	0.0863075
2.57183	0.087738
2.5785	0.0863075
2.58517	0.0834465
2.59183	0.0815392
2.5985	0.0801086
2.60517	0.0777245
2.61183	0.0743866
2.6185	0.0720024
2.62517	0.0720024
2.63183	0.0734329
2.6385	0.0753403
2.64517	0.0762939
2.65183	0.0777245
2.6585	0.0786781
2.66517	0.0805855
2.67183	0.0829697
2.6785	0.084877
2.68517	0.0853539
2.69183	0.0839233
2.6985	0.0824928
2.70517	0.0810623
2.71183	0.0786781
2.7185	0.0758171
2.72517	0.0743866
2.73183	0.0758171
2.7385	0.0772476
2.74517	0.0782013
2.75183	0.0786781
2.7585	0.0801086
2.76517	0.0815392
2.77183	0.0815392
2.7785	0.0805855
2.78517	0.0796318
2.79183	0.0786781
2.7985	0.0772476
2.80517	0.0758171
2.81183	0.0748634
2.8185	0.0743866
2.82517	0.0743866
2.83183	0.0748634
2.8385	0.0748634
2.84517	0.0739098
2.85183	0.0734329
2.8585	0.0739098
2.86517	0.0743866
2.87183	0.0743866
2.8785	0.0743866
2.88517	0.0748634
2.89183	0.0758171
2.8985	0.0772476
2.90517	0.0801086
2.91183	0.0839233
2.9185	0.0882149
2.92517	0.0920296
2.93183	0.0944138
2.9385	0.0934601
2.94517	0.0896454
2.95183	0.0853539
2.9585	0.0824928
2.96517	0.0801086
2.97183	0.0782013
2.9785	0.0753403
2.98517	0.0724792
2.99183	0.0677109
2.9985	0.0634193
3.00517	0.0605583
3.01183	0.0610352
3.0185	0.0629425
3.02517	0.0648499
3.03183	0.0667572
3.0385	0.0677109
3.04517	0.0662804
3.05183	0.0638962
3.0585	0.0629425
3.06517	0.0638962
3.07183	0.0658035
3.0785	0.0677109
3.08517	0.0696182
3.09183	0.0715256
3.0985	0.0739098
3.10517	0.0762939
3.11183	0.0782013
3.1185	0.079155
3.12517	0.0801086
3.13183	0.0801086
3.1385	0.0815392
3.14517	0.0839233
3.15183	0.0886917
3.1585	0.0958443
3.16517	0.106812
3.17183	0.120163
3.1785	0.136375
3.18517	0.155926
3.19183	0.182629
3.1985	0.217438
3.20517	0.257969
3.21183	0.303745
3.2185	0.35429
3.22517	0.407696
3.23183	0.460148
3.2385	0.509262
3.24517	0.553608
3.25183	0.592232
3.2585	0.622272
3.26517	0.641823
3.27183	0.651836
3.2785	0.652313
3.28517	0.645161
3.29183	0.631332
3.2985	0.610828
3.30517	0.58651
3.31183	0.557899
3.3185	0.526905
3.32517	0.49448
3.33183	0.463009
3.3385	0.434875
3.34517	0.411034
3.35183	0.391483
3.3585	0.375748
3.36517	0.360012
3.37183	0.344276
3.3785	0.326633
3.38517	0.30756
3.39183	0.287056
3.3985	0.265598
3.40517	0.243664
3.41183	0.22316
3.4185	0.20504
3.42517	0.188351
3.43183	0.172615
3.4385	0.15831
3.44517	0.146389
3.45183	0.136852
3.4585	0.127792
3.46517	0.117779
3.47183	0.109196
3.4785	0.10252
3.48517	0.0972748
3.49183	0.0925064
3.4985	0.0886917
3.50517	0.0858307
3.51183	0.0834465
3.5185	0.0805855
3.52517	0.0786781
3.53183	0.0777245
3.5385	0.0786781
3.54517	0.0801086
3.55183	0.0810623
3.5585	0.0815392
3.56517	0.0805855
3.57183	0.0777245
3.5785	0.0753403
3.58517	0.0734329
3.59183	0.0729561
3.5985	0.0734329
3.60517	0.0748634
3.61183	0.0762939
3.6185	0.0753403
3.62517	0.0739098
3.63183	0.0720024
3.6385	0.0710487
3.64517	0.0696182
3.65183	0.067234
3.6585	0.0653267
3.66517	0.0638962
3.67183	0.0619888
3.6785	0.0600815
3.68517	0.0591278
3.69183	0.0605583
3.6985	0.0634193
3.70517	0.0667572
3.71183	0.0686646
3.7185	0.0700951
3.72517	0.0705719
3.73183	0.0705719
3.7385	0.0700951
3.74517	0.0681877
3.75183	0.0662804
3.7585	0.0658035
3.76517	0.0662804
3.77183	0.0658035
3.7785	0.0658035
3.78517	0.0667572
3.79183	0.0686646
3.7985	0.0696182
3.80517	0.0686646
3.81183	0.0667572
3.8185	0.064373
3.82517	0.0629425
3.83183	0.0629425
3.8385	0.064373
3.84517	0.0662804
3.85183	0.0677109
3.8585	0.0700951
3.86517	0.0715256
3.87183	0.0710487
3.8785	0.0705719
3.88517	0.0700951
3.89183	0.0710487
3.8985	0.0720024
3.90517	0.0720024
3.91183	0.0720024
3.9185	0.0724792
3.92517	0.0739098
3.93183	0.0762939
3.9385	0.0772476
3.94517	0.0777245
3.95183	0.0777245
3.9585	0.0767708
3.96517	0.0758171
3.97183	0.0753403
3.9785	0.0753403
3.98517	0.0758171
3.99183	0.0772476
3.9985	0.0782013
4.00517	0.0777245
4.01183	0.0767708
4.0185	0.0762939
4.02517	0.0767708
4.03183	0.0786781
4.0385	0.0801086
4.04517	0.0810623
4.05183	0.0815392
4.0585	0.0834465
4.06517	0.0863075
4.07183	0.0896454
4.0785	0.0948906
4.08517	0.101566
4.09183	0.108719
4.0985	0.114918
4.10517	0.119686
4.11183	0.122547
4.1185	0.124454
4.12517	0.125885
4.13183	0.1297
4.1385	0.135422
4.14517	0.14019
4.15183	0.144005
4.1585	0.145435
4.16517	0.145912
4.17183	0.144958
4.1785	0.143528
4.18517	0.142574
4.19183	0.144005
4.1985	0.148773
4.20517	0.155449
4.21183	0.160694
4.2185	0.164986
4.22517	0.169277
4.23183	0.173569
4.2385	0.17643
4.24517	0.178337
4.25183	0.180721
4.2585	0.183582
4.26517	0.184536
4.27183	0.184059
4.2785	0.184059
4.28517	0.185013
4.29183	0.185966
4.2985	0.186443
4.30517	0.188351
4.31183	0.191212
4.3185	0.194073
4.32517	0.195503
4.33183	0.195026
4.3385	0.19455
4.34517	0.19455
4.35183	0.19455
4.3585	0.193119
4.36517	0.191212
4.37183	0.189781
4.3785	0.189781
4.38517	0.189781
4.39183	0.189781
4.3985	0.189781
4.40517	0.190735
4.41183	0.193119
4.4185	0.195026
4.42517	0.196457
4.43183	0.196934
4.4385	0.198364
4.44517	0.199795
4.45183	0.199795
4.4585	0.198364
4.46517	0.197887
4.47183	0.199795
4.4785	0.201225
4.48517	0.203133
4.49183	0.20504
4.4985	0.207424
4.50517	0.207424
4.51183	0.20504
4.5185	0.201702
4.52517	0.199318
4.53183	0.197887
4.5385	0.197411
4.54517	0.197411
4.55183	0.198364
4.5585	0.198841
4.56517	0.199795
4.57183	0.200748
4.5785	0.201702
4.58517	0.202656
4.59183	0.203609
4.5985	0.204086
4.60517	0.202656
4.61183	0.199795
4.6185	0.198364
4.62517	0.196934
4.63183	0.196457
4.6385	0.196934
4.64517	0.201225
4.65183	0.205994
4.6585	0.209332
4.66517	0.212193
4.67183	0.215054
4.6785	0.217438
4.68517	0.217915
4.69183	0.218391
4.6985	0.220299
4.70517	0.221252
4.71183	0.220776
4.7185	0.220299
4.72517	0.221252
4.73183	0.222206
4.7385	0.222206
4.74517	0.221252
4.75183	0.221252
4.7585	0.221252
4.76517	0.220776
4.77183	0.219822
4.7785	0.219822
4.78517	0.220776
4.79183	0.221252
4.7985	0.220776
4.80517	0.220299
4.81183	0.220299
4.8185	0.221729
4.82517	0.223637
4.83183	0.226021
4.8385	0.228405
4.84517	0.229359
4.85183	0.227928
4.8585	0.225544
4.86517	0.222683
4.87183	0.219822
4.8785	0.217438
4.88517	0.216007
4.89183	0.21553
4.8985	0.21553
4.90517	0.21553
4.91183	0.21553
4.9185	0.216484
4.92517	0.219345
4.93183	0.22316
4.9385	0.226498
4.94517	0.228405
4.95183	0.229359
4.9585	0.229836
4.96517	0.228405
4.97183	0.226021
4.9785	0.225067
4.98517	0.225544
4.99183	0.227451
4.9985	0.228405
5.00517	0.228882
5.01183	0.228405
5.0185	0.226498
5.02517	0.222206
5.03183	0.217915
5.0385	0.215054
5.04517	0.2141
5.05183	0.215054
5.0585	0.217438
5.06517	0.222683
5.07183	0.226974
5.0785	0.230312
5.08517	0.230789
5.09183	0.230789
5.0985	0.230312
5.10517	0.228405
5.11183	0.226974
5.1185	0.226974
5.12517	0.228882
5.13183	0.230312
5.1385	0.231266
5.14517	0.230789
5.15183	0.229836
5.1585	0.228405
5.16517	0.226498
5.17183	0.225067
5.1785	0.224113
5.18517	0.223637
5.19183	0.224113
5.1985	0.22459
5.20517	0.224113
5.21183	0.22316
5.2185	0.222683
5.22517	0.223637
5.23183	0.225544
5.2385	0.227928
5.24517	0.229359
5.25183	0.229836
5.2585	0.229836
5.26517	0.228405
5.27183	0.226974
5.2785	0.226021
5.28517	0.225067
5.29183	0.22459
5.2985	0.224113
5.30517	0.224113
5.31183	0.22459
5.3185	0.224113
5.32517	0.223637
5.33183	0.22316
5.3385	0.22316
5.34517	0.22316
5.35183	0.223637
5.3585	0.223637
5.36517	0.222683
5.37183	0.221252
5.3785	0.220299
5.38517	0.219822
5.39183	0.219345
5.3985	0.219822
5.40517	0.221729
5.41183	0.224113
5.4185	0.22459
5.42517	0.222683
5.43183	0.219822
5.4385	0.218391
5.44517	0.217438
5.45183	0.217915
5.4585	0.219822
5.46517	0.222683
5.47183	0.225067
5.4785	0.226021
5.48517	0.22459
5.49183	0.222206
5.4985	0.220776
5.50517	0.218868
5.51183	0.216484
5.5185	0.21553
5.52517	0.216961
5.53183	0.218868
5.5385	0.220299
5.54517	0.222206
5.55183	0.22459
5.5585	0.225544
5.56517	0.225067
5.57183	0.225067
5.5785	0.225067
5.58517	0.225067
5.59183	0.224113
5.5985	0.22316
5.60517	0.22316
5.61183	0.222206
5.6185	0.221729
5.62517	0.222206
5.63183	0.223637
5.6385	0.225544
5.64517	0.227451
5.65183	0.228882
5.6585	0.229359
5.66517	0.228882
5.67183	0.227451
5.6785	0.226021
5.68517	0.224113
5.69183	0.222206
5.6985	0.220776
5.70517	0.220299
5.71183	0.220299
5.7185	0.220776
5.72517	0.221252
5.73183	0.222683
5.7385	0.22459
5.74517	0.226974
5.75183	0.229359
5.7585	0.23222
5.76517	0.23365
5.77183	0.234127
5.7785	0.233173
5.78517	0.230312
5.79183	0.226974
5.7985	0.224113
5.80517	0.221729
5.81183	0.220299
5.8185	0.219822
5.82517	0.220776
5.83183	0.222206
5.8385	0.22459
5.84517	0.226974
5.85183	0.229359
5.8585	0.231266
5.86517	0.231743
5.87183	0.230789
5.8785	0.229359
5.88517	0.227928
5.89183	0.227451
5.8985	0.226498
5.90517	0.226498
5.91183	0.226974
5.9185	0.228882
5.92517	0.231266
5.93183	0.23365
5.9385	0.235081
5.94517	0.235081
5.95183	0.233173
5.9585	0.228882
5.96517	0.223637
5.97183	0.218868
5.9785	0.216007
5.98517	0.215054
5.99183	0.216007
5.9985	0.217915
6.00517	0.220299
6.01183	0.22316
6.0185	0.225544
6.02517	0.227451
6.03183	0.229359
6.0385	0.230789
6.04517	0.231266
6.05183	0.229359
6.0585	0.226021
6.06517	0.224113
6.07183	0.22459
6.0785	0.226498
6.08517	0.229836
6.09183	0.233173
6.0985	0.237465
6.10517	0.239849
6.11183	0.240803
6.1185	0.240326
6.12517	0.239849
6.13183	0.240803
6.1385	0.242233
6.14517	0.243187
6.15183	0.244617
6.1585	0.247478
6.16517	0.250816
6.17183	0.252724
6.1785	0.252724
6.18517	0.252724
6.19183	0.252724
6.1985	0.252724
6.20517	0.254154
6.21183	0.257969
6.2185	0.263214
6.22517	0.268936
6.23183	0.273705
6.2385	0.275612
6.24517	0.275612
6.25183	0.272751
6.2585	0.269413
6.26517	0.266075
6.27183	0.263691
6.2785	0.263691
6.28517	0.264645
6.29183	0.266075
6.2985	0.267506
6.30517	0.268936
6.31183	0.269413
6.3185	0.268459
6.32517	0.267506
6.33183	0.267029
6.3385	0.266552
6.34517	0.267506
6.35183	0.267029
6.3585	0.265598
6.36517	0.262737
6.37183	0.259399
6.3785	0.256538
6.38517	0.254631
6.39183	0.254631
6.3985	0.256538
6.40517	0.258923
6.41183	0.261784
6.4185	0.262737
6.42517	0.26226
6.43183	0.259876
6.4385	0.257969
6.44517	0.257015
6.45183	0.256538
6.4585	0.255585
6.46517	0.255585
6.47183	0.256062
6.4785	0.255585
6.48517	0.255585
6.49183	0.256062
6.4985	0.256538
6.50517	0.257015
6.51183	0.258446
6.5185	0.259876
6.52517	0.259399
6.53183	0.258446
6.5385	0.257969
6.54517	0.258923
6.55183	0.259399
6.5585	0.259399
6.56517	0.260353
6.57183	0.263691
6.5785	0.266075
6.58517	0.267506
6.59183	0.268936
6.5985	0.270367
6.60517	0.271797
6.61183	0.27132
6.6185	0.270844
6.62517	0.271797
6.63183	0.273705
6.6385	0.275135
6.64517	0.277042
6.65183	0.28038
6.6585	0.282764
6.66517	0.283718
6.67183	0.282764
6.6785	0.281811
6.68517	0.280857
6.69183	0.279427
6.6985	0.277519
6.70517	0.277519
6.71183	0.28038
6.7185	0.284672
6.72517	0.28944
6.73183	0.293732
6.7385	0.29707
6.74517	0.299454
6.75183	0.300407
6.7585	0.299454
6.76517	0.298023
6.77183	0.297546
6.7785	0.2985
6.78517	0.300884
6.79183	0.303745
6.7985	0.306129
6.80517	0.307083
6.81183	0.30899
6.8185	0.311375
6.82517	0.313759
6.83183	0.316143
6.8385	0.320911
6.84517	0.32711
6.85183	0.333309
6.8585	0.337124
6.86517	0.339031
6.87183	0.341415
6.8785	0.344276
6.88517	0.347614
6.89183	0.351429
6.8985	0.357151
6.90517	0.364304
6.91183	0.371456
6.9185	0.377655
6.92517	0.3829
6.93183	0.388622
6.9385	0.394344
6.94517	0.400066
6.95183	0.406265
6.9585	0.413895
6.96517	0.422478
6.97183	0.430107
6.9785	0.43869
6.98517	0.447273
6.99183	0.456333
6.9985	0.46587
7.00517	0.47636
7.01183	0.490189
7.0185	0.505447
7.02517	0.522137
7.03183	0.540733
7.0385	0.561237
7.04517	0.583172
7.05183	0.605583
7.0585	0.629902
7.06517	0.658035
7.07183	0.688553
7.0785	0.721931
7.08517	0.759602
7.09183	0.802517
7.0985	0.850201
7.10517	0.902176
7.11183	0.959873
7.1185	1.0252
7.12517	1.09863
7.13183	1.18113
7.1385	1.27506
7.14517	1.38378
7.15183	1.50967
7.1585	1.65272
7.16517	1.81341
7.17183	1.99509
7.1785	2.19727
7.18517	2.41756
7.19183	2.65598
7.1985	2.91395
7.20517	3.19099
7.21183	3.4852
7.2185	3.79515
7.22517	4.12083
7.23183	4.4589
7.2385	4.80747
7.24517	5.16319
7.25183	5.52702
7.2585	5.89657
7.26517	6.26993
7.27183	6.64616
7.2785	7.02429
7.28517	7.40242
7.29183	7.77864
7.2985	8.15439
7.30517	8.52776
7.31183	8.89826
7.3185	9.26542
7.32517	9.62973
7.33183	9.99355
7.3385	10.355
7.34517	10.7126
7.35183	11.0679
7.3585	11.4226
7.36517	11.7764
7.37183	12.1274
7.3785	12.476
7.38517	12.8236
7.39183	13.1698
7.3985	13.5131
7.40517	13.8521
7.41183	14.1864
7.4185	14.5154
7.42517	14.8392
7.43183	15.1587
7.4385	15.4729
7.44517	15.7809
7.45183	16.0813
7.4585	16.3732
7.46517	16.655
7.47183	16.9239
7.4785	17.1785
7.48517	17.4189
7.49183	17.6449
7.4985	17.8528
7.50517	18.0402
7.51183	18.2061
7.5185	18.3492
7.52517	18.4665
7.53183	18.5556
7.5385	18.6152
7.54517	18.6434
7.55183	18.6353
7.5585	18.5866
7.56517	18.4917
7.57183	18.3463
7.5785	18.1475
7.58517	17.8981
7.59183	17.6129
7.5985	17.3273
7.60517	17.097
7.61183	16.9806
7.6185	16.9573
7.62517	16.8347
7.63183	16.5987
7.6385	16.4332
7.64517	16.4266
7.65183	16.2897
7.6585	15.6989
7.66517	14.8711
7.67183	14.2159
7.6785	14.1263
7.68517	15.1439
7.69183	18.1189
7.6985	23.7408
7.70517	31.8327
7.71183	41.2421
7.7185	50.128
7.72517	56.4942
7.73183	58.8346
7.7385	56.6144
7.74517	50.3721
7.75183	41.4696
7.7585	31.6916
7.76517	22.7284
7.77183	15.6922
7.7785	10.8948
7.78517	8.00514
7.79183	6.43444
7.7985	5.64241
7.80517	5.25331
7.81183	5.04637
7.8185	4.90189
7.82517	4.76313
7.83183	4.60672
7.8385	4.43125
7.84517	4.25005
7.85183	4.09031
7.8585	3.99542
7.86517	4.03023
7.87183	4.29106
7.8785	4.90808
7.88517	6.03724
7.89183	7.85303
7.8985	10.5419
7.90517	14.3199
7.91183	19.4879
7.9185	26.5398
7.92517	36.2878
7.93183	49.901
7.9385	68.7385
7.94517	93.9045
7.95183	125.564
7.9585	162.254
7.96517	200.571
7.97183	235.526
7.9785	261.594
7.98517	274.143
7.99183	270.74
7.9985	251.89
8.00517	220.897
8.01183	182.887
8.0185	143.397
8.02517	107.046
8.03183	76.7241
8.0385	53.4511
8.04517	36.7904
8.05183	25.5075
8.0585	18.1651
8.06517	13.4931
8.07183	10.53
8.0785	8.62074
8.08517	7.34806
8.09183	6.46067
8.0985	5.81312
8.10517	5.32055
8.11183	4.93336
8.1185	4.62008
8.12517	4.36449
8.13183	4.15325
8.1385	3.97587
8.14517	3.82376
8.15183	3.69167
8.1585	3.57389
8.16517	3.46661
8.17183	3.36647
8.1785	3.27349
8.18517	3.18527
8.19183	3.10183
8.1985	3.02505
8.20517	2.95544
8.21183	2.89536
8.2185	2.8491
8.22517	2.82001
8.23183	2.81477
8.2385	2.83861
8.24517	2.89536
8.25183	2.98309
8.2585	3.09706
8.26517	3.22819
8.27183	3.35884
8.2785	3.46661
8.28517	3.53098
8.29183	3.53813
8.2985	3.48282
8.30517	3.37124
8.31183	3.22008
8.3185	3.05271
8.32517	2.89774
8.33183	2.78044
8.3385	2.72274
8.34517	2.738
8.35183	2.8286
8.3585	2.98357
8.36517	3.17812
8.37183	3.37934
8.3785	3.54624
8.38517	3.6397
8.39183	3.63541
8.3985	3.52669
8.40517	3.32594
8.41183	3.05748
8.4185	2.75517
8.42517	2.45333
8.43183	2.17724
8.4385	1.94263
8.44517	1.75476
8.45183	1.61123
8.4585	1.50633
8.46517	1.4348
8.47183	1.39046
8.4785	1.36757
8.48517	1.36137
8.49183	1.369
8.4985	1.38807
8.50517	1.41525
8.51183	1.44529
8.5185	1.47676
8.52517	1.50681
8.53183	1.53589
8.5385	1.56307
8.54517	1.58739
8.55183	1.60837
8.5585	1.62601
8.56517	1.64223
8.57183	1.65749
8.5785	1.66893
8.58517	1.67799
8.59183	1.6861
8.5985	1.69563
8.60517	1.7066
8.61183	1.72138
8.6185	1.74236
8.62517	1.76954
8.63183	1.8034
8.6385	1.84298
8.64517	1.88684
8.65183	1.93119
8.6585	1.97268
8.66517	2.00891
8.67183	2.03705
8.6785	2.05421
8.68517	2.05851
8.69183	2.04802
8.6985	2.02084
8.70517	1.9784
8.71183	1.92118
8.7185	1.85013
8.72517	1.7662
8.73183	1.67084
8.7385	1.56784
8.74517	1.46151
8.75183	1.35517
8.7585	1.2517
8.76517	1.15252
8.77183	1.06096
8.7785	0.978947
8.78517	0.905991
8.79183	0.841618
8.7985	0.785351
8.80517	0.737667
8.81183	0.700474
8.8185	0.670433
8.82517	0.647068
8.83183	0.627518
8.8385	0.611305
8.84517	0.597
8.85183	0.584602
8.8585	0.575066
8.86517	0.567436
8.87183	0.562191
8.8785	0.558853
8.88517	0.557423
8.89183	0.558376
8.8985	0.561237
8.90517	0.567436
8.91183	0.57888
8.9185	0.597
8.92517	0.622272
8.93183	0.653744
8.9385	0.693321
8.94517	0.743866
8.95183	0.809193
8.9585	0.892639
8.96517	1.00136
8.97183	1.14393
8.9785	1.3299
8.98517	1.56546
8.99183	1.85633
8.9985	2.20251
9.00517	2.59686
9.01183	3.02029
9.0185	3.44467
9.02517	3.83472
9.03183	4.15611
9.0385	4.3745
9.04517	4.4651
9.05183	4.41694
9.0585	4.23908
9.06517	3.95441
9.07183	3.59249
9.0785	3.19052
9.08517	2.78616
9.09183	2.40993
9.0985	2.07996
9.10517	1.80435
9.11183	1.58262
9.1185	1.41096
9.12517	1.27888
9.13183	1.17683
9.1385	1.09768
9.14517	1.03617
9.15183	0.985622
9.1585	0.9408
9.16517	0.900269
9.17183	0.862122
9.1785	0.824928
9.18517	0.786304
9.19183	0.746727
9.1985	0.707626
9.20517	0.669003
9.21183	0.629902
9.2185	0.589848
9.22517	0.551224
9.23183	0.514507
9.2385	0.478268
9.24517	0.442028
9.25183	0.407219
9.2585	0.375271
9.26517	0.34523
9.27183	0.317574
9.2785	0.291824
9.28517	0.26989
9.29183	0.251293
9.2985	0.235081
9.30517	0.219822
9.31183	0.20504
9.3185	0.192165
9.32517	0.182629
9.33183	0.173569
9.3385	0.163555
9.34517	0.153542
9.35183	0.144958
9.3585	0.136852
9.36517	0.127316
9.37183	0.116348
9.3785	0.106812
9.38517	0.0987053
9.39183	0.0920296
9.3985	0.0853539
9.40517	0.079155
9.41183	0.0739098
9.4185	0.0705719
9.42517	0.0681877
9.43183	0.0667572
9.4385	0.0662804
9.44517	0.0662804
9.45183	0.0667572
9.4585	0.0667572
9.46517	0.0662804
9.47183	0.064373
9.4785	0.0619888
9.48517	0.0591278
9.49183	0.0562668
9.4985	0.0538826
9.50517	0.0505447
9.51183	0.0481606
9.5185	0.04673
9.52517	0.0462532
9.53183	0.0462532
9.5385	0.04673
9.54517	0.0476837
9.55183	0.0491142
9.5585	0.0491142
9.56517	0.0486374
9.57183	0.0472069
9.5785	0.0472069
9.58517	0.0457764
9.59183	0.0429153
9.5985	0.0405312
9.60517	0.038147
9.61183	0.0376701
9.6185	0.0367165
9.62517	0.0367165
9.63183	0.0376701
9.6385	0.0395775
9.64517	0.0414848
9.65183	0.0400543
9.6585	0.0376701
9.66517	0.0338554
9.67183	0.0300407
9.6785	0.026226
9.68517	0.0219345
9.69183	0.0181198
9.6985	0.0157356
9.70517	0.0143051
9.71183	0.0128746
9.7185	0.0114441
9.72517	0.0100136
9.73183	0.00953674
9.7385	0.00953674
9.74517	0.0100136
9.75183	0.0109673
9.7585	0.0119209
9.76517	0.0128746
9.77183	0.0138283
9.7785	0.0152588
9.78517	0.0171661
9.79183	0.0209808
9.7985	0.0257492
9.80517	0.0324249
9.81183	0.0400543
9.8185	0.0472069
9.82517	0.0529289
9.83183	0.058651
9.8385	0.0648499
9.84517	0.0710487
9.85183	0.0772476
9.8585	0.0844002
9.86517	0.0915527
9.87183	0.0982285
9.8785	0.103951
9.88517	0.108719
9.89183	0.11301
9.8985	0.117779
9.90517	0.121593
9.91183	0.124454
9.9185	0.125408
9.92517	0.126362
9.93183	0.125885
9.9385	0.123978
9.94517	0.120163
9.95183	0.115871
9.9585	0.11158
9.96517	0.106812
9.97183	0.101566
9.9785	0.0967979
9.98517	0.0944138
9.99183	0.0934601
9.9985	0.0925064
10.0052	0.0920296
10.0118	0.0920296
10.0185	0.0925064
10.0252	0.0929832
10.0318	0.0939369
10.0385	0.0972748
10.0452	0.103474
10.0518	0.112057
10.0585	0.121593
10.0652	0.132084
10.0718	0.141621
10.0785	0.150204
10.0852	0.157833
10.0918	0.166416
10.0985	0.175953
10.1052	0.185966
10.1118	0.19598
10.1185	0.205994
10.1252	0.21553
10.1318	0.22459
10.1385	0.233173
10.1452	0.24128
10.1518	0.249863
10.1585	0.258446
10.1652	0.267029
10.1718	0.273228
10.1785	0.277519
10.1852	0.279903
10.1918	0.281811
10.1985	0.283241
10.2052	0.283718
10.2118	0.282288
10.2185	0.279427
10.2252	0.276089
10.2318	0.272274
10.2385	0.269413
10.2452	0.266552
10.2518	0.263691
10.2585	0.26083
10.2652	0.257015
10.2718	0.250816
10.2785	0.241756
10.2852	0.230789
10.2918	0.220776
10.2985	0.210285
10.3052	0.199318
10.3118	0.187874
10.3185	0.175953
10.3252	0.164032
10.3318	0.153065
10.3385	0.143528
10.3452	0.134945
10.3518	0.126839
10.3585	0.119209
10.3652	0.110626
10.3718	0.100136
10.3785	0.0886917
10.3852	0.0777245
10.3918	0.0677109
10.3985	0.058651
10.4052	0.0505447
10.4118	0.0424385
10.4185	0.0338554
10.4252	0.0247955
10.4318	0.014782
10.4385	0.0038147
10.4452	-0.00715256
10.4518	-0.0166893
10.4585	-0.0238419
10.4652	-0.0305176
10.4718	-0.038147
10.4785	-0.0462532
10.4852	-0.0543594
10.4918	-0.0619888
10.4985	-0.0705719
10.5052	-0.0777245
10.5118	-0.0834465
10.5185	-0.087738
10.5252	-0.0910759
10.5318	-0.0939369
10.5385	-0.0977516
10.5452	-0.102043
10.5518	-0.105381
10.5585	-0.109196
10.5652	-0.112057
10.5718	-0.115395
10.5785	-0.118732
10.5852	-0.121593
10.5918	-0.123978
10.5985	-0.125408
10.6052	-0.127792
10.6118	-0.130177
10.6185	-0.132561
10.6252	-0.136375
10.6318	-0.141621
10.6385	-0.147343
10.6452	-0.152588
10.6518	-0.157356
10.6585	-0.162601
10.6652	-0.166893
10.6718	-0.170231
10.6785	-0.174046
10.6852	-0.176907
10.6918	-0.179768
10.6985	-0.182152
10.7052	-0.184536
10.7118	-0.18692
10.7185	-0.188828
10.7252	-0.190258
10.7318	-0.189781
10.7385	-0.187874
10.7452	-0.18692
10.7518	-0.187874
10.7585	-0.190258
10.7652	-0.193596
10.7718	-0.196457
10.7785	-0.199318
10.7852	-0.200272
10.7918	-0.199795
10.7985	-0.197411
10.8052	-0.194073
10.8118	-0.190735
10.8185	-0.18692
10.8252	-0.183582
10.8318	-0.180721
10.8385	-0.179291
10.8452	-0.179291
10.8518	-0.179768
10.8585	-0.180721
10.8652	-0.182152
10.8718	-0.182629
10.8785	-0.181675
10.8852	-0.179291
10.8918	-0.176907
10.8985	-0.174999
10.9052	-0.173569
10.9118	-0.170708
10.9185	-0.1688
10.9252	-0.167847
10.9318	-0.16737
10.9385	-0.16737
10.9452	-0.167847
10.9518	-0.1688
10.9585	-0.169754
10.9652	-0.169277
10.9718	-0.169277
10.9785	-0.1688
10.9852	-0.166893
10.9918	-0.164509
10.9985	-0.162125
11.0052	-0.160217
11.0118	-0.157833
11.0185	-0.156403
11.0252	-0.155449
11.0318	-0.154972
11.0385	-0.154495
11.0452	-0.154018
11.0518	-0.153542
11.0585	-0.152111
11.0652	-0.150681
11.0718	-0.150204
11.0785	-0.149727
11.0852	-0.148773
11.0918	-0.148296
11.0985	-0.148773
11.1052	-0.14782
11.1118	-0.144958
11.1185	-0.141621
11.1252	-0.13876
11.1318	-0.136852
11.1385	-0.133514
11.1452	-0.130653
11.1518	-0.127792
11.1585	-0.124931
11.1652	-0.121593
11.1718	-0.117302
11.1785	-0.113487
11.1852	-0.110626
11.1918	-0.109196
11.1985	-0.108242
11.2052	-0.108242
11.2118	-0.108719
11.2185	-0.110626
11.2252	-0.112057
11.2318	-0.112057
11.2385	-0.110626
11.2452	-0.108719
11.2518	-0.105858
11.2585	-0.102997
11.2652	-0.101566
11.2718	-0.101566
11.2785	-0.101566
11.2852	-0.101089
11.2918	-0.099659
11.2985	-0.0977516
11.3052	-0.0953674
11.3118	-0.0934601
11.3185	-0.0925064
11.3252	-0.0939369
11.3318	-0.0958443
11.3385	-0.0977516
11.3452	-0.099659
11.3518	-0.100613
11.3585	-0.101089
11.3652	-0.100613
11.3718	-0.101089
11.3785	-0.101566
11.3852	-0.101089
11.3918	-0.0987053
11.3985	-0.0958443
11.4052	-0.0944138
11.4118	-0.0925064
11.4185	-0.0901222
11.4252	-0.087738
11.4318	-0.0863075
11.4385	-0.0844002
11.4452	-0.0805855
11.4518	-0.0753403
11.4585	-0.0705719
11.4652	-0.0677109
11.4718	-0.0653267
11.4785	-0.0638962
11.4852	-0.0624657
11.4918	-0.061512
11.4985	-0.0600815
11.5052	-0.0581741
11.5118	-0.0557899
11.5185	-0.0534058
11.5252	-0.0519753
11.5318	-0.0514984
11.5385	-0.0510216
11.5452	-0.0510216
11.5518	-0.0514984
11.5585	-0.0519753
11.5652	-0.0524521
11.5718	-0.0524521
11.5785	-0.0524521
11.5852	-0.0505447
11.5918	-0.0481606
11.5985	-0.0457764
11.6052	-0.0443459
11.6118	-0.0433922
11.6185	-0.0414848
11.6252	-0.0405312
11.6318	-0.0405312
11.6385	-0.0414848
11.6452	-0.0419617
11.6518	-0.0405312
11.6585	-0.0395775
11.6652	-0.0386238
11.6718	-0.038147
11.6785	-0.0386238
11.6852	-0.0400543
11.6918	-0.0429153
11.6985	-0.0452995
11.7052	-0.04673
11.7118	-0.0457764
11.7185	-0.0433922
11.7252	-0.0400543
11.7318	-0.0371933
11.7385	-0.0352859
11.7452	-0.0338554
11.7518	-0.0319481
11.7585	-0.0295639
11.7652	-0.0271797
11.7718	-0.023365
11.7785	-0.0200272
11.7852	-0.017643
11.7918	-0.0162125
11.7985	-0.0162125
11.8052	-0.017643
11.8118	-0.0185966
11.8185	-0.0195503
11.8252	-0.0185966
11.8318	-0.0171661
11.8385	-0.014782
11.8452	-0.0119209
11.8518	-0.00810623
11.8585	-0.00476837
11.8652	-0.0038147
11.8718	-0.00333786
11.8785	-0.0038147
11.8852	-0.00429153
11.8918	-0.00524521
11.8985	-0.00715256
11.9052	-0.00810623
11.9118	-0.00858307
11.9185	-0.00762939
11.9252	-0.00715256
11.9318	-0.00524521
11.9385	-0.00190735
11.9452	0.000476837
11.9518	0.00190735
11.9585	0.00286102
11.9652	0.00524521
11.9718	0.00667572
11.9785	0.00762939
11.9852	0.00715256
11.9918	0.00858307
11.9985	0.00905991
12.0052	0.00810623
12.0118	0.00429153
12.0185	0.00143051
12.0252	0.000953674
12.0318	0.000953674
12.0385	0.00238419
12.0452	0.00429153
12.0518	0.00762939
12.0585	0.00905991
12.0652	0.00858307
12.0718	0.00762939
12.0785	0.00524521
12.0852	0.00286102
12.0918	0.000953674
12.0985	0.000476837
12.1052	0.000953674
12.1118	0.000953674
12.1185	0.000953674
12.1252	0.00143051
12.1318	0.000476837
12.1385	-0.00238419
12.1452	-0.00524521
12.1518	-0.00667572
12.1585	-0.0100136
12.1652	-0.014782
12.1718	-0.0185966
12.1785	-0.0214577
12.1852	-0.0243187
12.1918	-0.0281334
12.1985	-0.0319481
12.2052	-0.0338554
12.2118	-0.0367165
12.2185	-0.0414848
12.2252	-0.0481606
12.2318	-0.0553131
12.2385	-0.0629425
12.2452	-0.0715256
12.2518	-0.0801086
12.2585	-0.087738
12.2652	-0.0939369
12.2718	-0.0982285
12.2785	-0.101566
12.2852	-0.106335
12.2918	-0.112534
12.2985	-0.119209
12.3052	-0.125408
12.3118	-0.132084
12.3185	-0.139236
12.3252	-0.145435
12.3318	-0.150204
12.3385	-0.154495
12.3452	-0.158787
12.3518	-0.164509
12.3585	-0.171185
12.3652	-0.176907
12.3718	-0.181675
12.3785	-0.185013
12.3852	-0.188351
12.3918	-0.191689
12.3985	-0.194073
12.4052	-0.19598
12.4118	-0.198841
12.4185	-0.203133
12.4252	-0.207424
12.4318	-0.210762
12.4385	-0.2141
12.4452	-0.218391
12.4518	-0.222206
12.4585	-0.226498
12.4652	-0.230789
12.4718	-0.236034
12.4785	-0.240326
12.4852	-0.243664
12.4918	-0.246525
12.4985	-0.25034
12.5052	-0.254631
12.5118	-0.258446
12.5185	-0.26226
12.5252	-0.265121
12.5318	-0.268936
12.5385	-0.273228
12.5452	-0.276089
12.5518	-0.279427
12.5585	-0.284195
12.5652	-0.289917
12.5718	-0.294685
12.5785	-0.2985
12.5852	-0.302315
12.5918	-0.305653
12.5985	-0.30756
12.6052	-0.30899
12.6118	-0.310421
12.6185	-0.311852
12.6252	-0.312328
12.6318	-0.312328
12.6385	-0.312805
12.6452	-0.313759
12.6518	-0.315189
12.6585	-0.317097
12.6652	-0.319958
12.6718	-0.324249
12.6785	-0.328541
12.6852	-0.330925
12.6918	-0.330925
12.6985	-0.331402
12.7052	-0.333309
12.7118	-0.335217
12.7185	-0.337601
12.7252	-0.341892
12.7318	-0.346184
12.7385	-0.348091
12.7452	-0.349045
12.7518	-0.349998
12.7585	-0.351906
12.7652	-0.353813
12.7718	-0.356197
12.7785	-0.359535
12.7852	-0.362396
12.7918	-0.363827
12.7985	-0.36335
12.8052	-0.363827
12.8118	-0.362873
12.8185	-0.361919
12.8252	-0.360012
12.8318	-0.358105
12.8385	-0.356674
12.8452	-0.356674
12.8518	-0.358105
12.8585	-0.360966
12.8652	-0.365257
12.8718	-0.368595
12.8785	-0.371456
12.8852	-0.373363
12.8918	-0.374317
12.8985	-0.373363
12.9052	-0.370502
12.9118	-0.367641
12.9185	-0.365734
12.9252	-0.364304
12.9318	-0.361919
12.9385	-0.360966
12.9452	-0.361443
12.9518	-0.362873
12.9585	-0.364304
12.9652	-0.366211
12.9718	-0.368595
12.9785	-0.370502
12.9852	-0.373363
12.9918	-0.377655
12.9985	-0.382423
13.0052	-0.386238
13.0118	-0.390053
13.0185	-0.395298
13.0252	-0.40102
13.0318	-0.405788
13.0385	-0.409603
13.0452	-0.413895
13.0518	-0.418663
13.0585	-0.423908
13.0652	-0.428677
13.0718	-0.433445
13.0785	-0.43869
13.0852	-0.444889
13.0918	-0.451565
13.0985	-0.459671
13.1052	-0.469208
13.1118	-0.480652
13.1185	-0.494003
13.1252	-0.508785
13.1318	-0.524998
13.1385	-0.540257
13.1452	-0.553131
13.1518	-0.563622
13.1585	-0.572681
13.1652	-0.580788
13.1718	-0.588417
13.1785	-0.59557
13.1852	-0.60463
13.1918	-0.615597
13.1985	-0.627995
13.2052	-0.640869
13.2118	-0.655651
13.2185	-0.669956
13.2252	-0.682354
13.2318	-0.691891
13.2385	-0.700474
13.2452	-0.708103
13.2518	-0.713825
13.2585	-0.720024
13.2652	-0.727654
13.2718	-0.73719
13.2785	-0.74625
13.2852	-0.75388
[truncated: 1,001 more rows]

## Sheet: Fig3B_HSMT
-0.0376667	0.0247955
-0.031	0.0228882
-0.0243333	0.0209808
-0.0176667	0.0185966
-0.011	0.0157356
-0.00433333	0.014782
0.00233333	0.0171661
0.009	0.0214577
0.0156667	0.026226
0.0223333	0.0295639
0.029	0.0329018
0.0356667	0.0352859
0.0423333	0.0367165
0.049	0.0371933
0.0556667	0.0371933
0.0623333	0.0386238
0.069	0.041008
0.0756667	0.0443459
0.0823333	0.04673
0.089	0.0495911
0.0956667	0.0510216
0.102333	0.0505447
0.109	0.0491142
0.115667	0.0472069
0.122333	0.0448227
0.129	0.041008
0.135667	0.0386238
0.142333	0.0357628
0.149	0.0333786
0.155667	0.0324249
0.162333	0.0324249
0.169	0.0329018
0.175667	0.0329018
0.182333	0.0338554
0.189	0.0352859
0.195667	0.0357628
0.202333	0.0357628
0.209	0.0357628
0.215667	0.0367165
0.222333	0.0376701
0.229	0.0386238
0.235667	0.0386238
0.242333	0.0376701
0.249	0.0362396
0.255667	0.0343323
0.262333	0.0314713
0.269	0.0281334
0.275667	0.0267029
0.282333	0.026226
0.289	0.026226
0.295667	0.0276566
0.302333	0.0309944
0.309	0.0343323
0.315667	0.0367165
0.322333	0.0391006
0.329	0.0405312
0.335667	0.0414848
0.342333	0.0400543
0.349	0.0376701
0.355667	0.0343323
0.362333	0.0309944
0.369	0.0276566
0.375667	0.0247955
0.382333	0.0247955
0.389	0.0267029
0.395667	0.0286102
0.402333	0.0300407
0.409	0.0314713
0.415667	0.0329018
0.422333	0.0319481
0.429	0.0290871
0.435667	0.0267029
0.442333	0.0257492
0.449	0.0252724
0.455667	0.0247955
0.462333	0.0257492
0.469	0.0281334
0.475667	0.0314713
0.482333	0.0352859
0.489	0.0386238
0.495667	0.0400543
0.502333	0.0395775
0.509	0.0386238
0.515667	0.0376701
0.522333	0.0357628
0.529	0.0343323
0.535667	0.0343323
0.542333	0.0367165
0.549	0.0395775
0.555667	0.041008
0.562333	0.0414848
0.569	0.0414848
0.575667	0.0405312
0.582333	0.038147
0.589	0.0367165
0.595667	0.0371933
0.602333	0.0376701
0.609	0.0376701
0.615667	0.038147
0.622333	0.0386238
0.629	0.0386238
0.635667	0.0386238
0.642333	0.0391006
0.649	0.0395775
0.655667	0.0391006
0.662333	0.0386238
0.669	0.0371933
0.675667	0.0362396
0.682333	0.0348091
0.689	0.0338554
0.695667	0.0343323
0.702333	0.0357628
0.709	0.0371933
0.715667	0.0395775
0.722333	0.0414848
0.729	0.0429153
0.735667	0.0433922
0.742333	0.0429153
0.749	0.0429153
0.755667	0.0429153
0.762333	0.0429153
0.769	0.0429153
0.775667	0.043869
0.782333	0.0462532
0.789	0.0481606
0.795667	0.0472069
0.802333	0.0452995
0.809	0.043869
0.815667	0.0429153
0.822333	0.0414848
0.829	0.0400543
0.835667	0.0395775
0.842333	0.041008
0.849	0.0424385
0.855667	0.0424385
0.862333	0.0419617
0.869	0.0405312
0.875667	0.0376701
0.882333	0.0343323
0.889	0.0314713
0.895667	0.0295639
0.902333	0.0276566
0.909	0.0271797
0.915667	0.0290871
0.922333	0.0329018
0.929	0.0357628
0.935667	0.0376701
0.942333	0.0386238
0.949	0.0386238
0.955667	0.0386238
0.962333	0.0376701
0.969	0.0371933
0.975667	0.0386238
0.982333	0.0419617
0.989	0.0462532
0.995667	0.0495911
1.00233	0.0510216
1.009	0.0505447
1.01567	0.0491142
1.02233	0.04673
1.029	0.0429153
1.03567	0.0386238
1.04233	0.0348091
1.049	0.0324249
1.05567	0.0305176
1.06233	0.0295639
1.069	0.0286102
1.07567	0.0300407
1.08233	0.0319481
1.089	0.0319481
1.09567	0.0309944
1.10233	0.0305176
1.109	0.0305176
1.11567	0.0300407
1.12233	0.0295639
1.129	0.0319481
1.13567	0.0362396
1.14233	0.0405312
1.149	0.0433922
1.15567	0.0448227
1.16233	0.0457764
1.169	0.0452995
1.17567	0.0433922
1.18233	0.0414848
1.189	0.0400543
1.19567	0.0405312
1.20233	0.0419617
1.209	0.0443459
1.21567	0.04673
1.22233	0.0495911
1.229	0.0519753
1.23567	0.0538826
1.24233	0.0543594
1.249	0.0543594
1.25567	0.0529289
1.26233	0.0510216
1.269	0.0500679
1.27567	0.0505447
1.28233	0.0514984
1.289	0.0538826
1.29567	0.0572205
1.30233	0.061512
1.309	0.0662804
1.31567	0.0743866
1.32233	0.0901222
1.329	0.118256
1.33567	0.164032
1.34233	0.227451
1.349	0.303268
1.35567	0.379562
1.36233	0.443459
1.369	0.486851
1.37567	0.50354
1.38233	0.492573
1.389	0.461578
1.39567	0.422955
1.40233	0.388622
1.409	0.364304
1.41567	0.353336
1.42233	0.360966
1.429	0.393867
1.43567	0.463486
1.44233	0.591278
1.449	0.822067
1.45567	1.23692
1.46233	1.91259
1.469	2.7647
1.47567	3.54147
1.48233	4.00019
1.489	4.06361
1.49567	3.76177
1.50233	3.11089
1.509	2.23351
1.51567	1.38426
1.52233	0.788212
1.529	0.479221
1.53567	0.3438
1.54233	0.285149
1.549	0.259399
1.55567	0.247478
1.56233	0.24128
1.569	0.236988
1.57567	0.23222
1.58233	0.225544
1.589	0.214577
1.59567	0.198841
1.60233	0.180721
1.609	0.163555
1.61567	0.14782
1.62233	0.134468
1.629	0.123501
1.63567	0.117302
1.64233	0.114441
1.649	0.113487
1.65567	0.11301
1.66233	0.112534
1.669	0.112534
1.67567	0.112057
1.68233	0.11301
1.689	0.114441
1.69567	0.113964
1.70233	0.109196
1.709	0.101089
1.71567	0.0925064
1.72233	0.0839233
1.729	0.0758171
1.73567	0.0700951
1.74233	0.0700951
1.749	0.0753403
1.75567	0.082016
1.76233	0.0872612
1.769	0.0915527
1.77567	0.0948906
1.78233	0.0967979
1.789	0.0972748
1.79567	0.0967979
1.80233	0.0948906
1.809	0.0939369
1.81567	0.0925064
1.82233	0.0915527
1.829	0.0901222
1.83567	0.087738
1.84233	0.0844002
1.849	0.0824928
1.85567	0.0815392
1.86233	0.0815392
1.869	0.0824928
1.87567	0.0844002
1.88233	0.0858307
1.889	0.0867844
1.89567	0.0891685
1.90233	0.0915527
1.909	0.0958443
1.91567	0.100613
1.92233	0.107288
1.929	0.113964
1.93567	0.12064
1.94233	0.126362
1.949	0.130653
1.95567	0.134945
1.96233	0.14019
1.969	0.145912
1.97567	0.154018
1.98233	0.164032
1.989	0.176907
1.99567	0.188828
2.00233	0.199318
2.009	0.205994
2.01567	0.208855
2.02233	0.20647
2.029	0.199795
2.03567	0.190258
2.04233	0.178814
2.049	0.16737
2.05567	0.154972
2.06233	0.144482
2.069	0.137806
2.07567	0.134468
2.08233	0.133991
2.089	0.134945
2.09567	0.136852
2.10233	0.136852
2.109	0.134945
2.11567	0.130177
2.12233	0.123501
2.129	0.117302
2.13567	0.112534
2.14233	0.110149
2.149	0.109673
2.15567	0.110149
2.16233	0.11158
2.169	0.113964
2.17567	0.116348
2.18233	0.116825
2.189	0.114918
2.19567	0.111103
2.20233	0.107288
2.209	0.103951
2.21567	0.101089
2.22233	0.0991821
2.229	0.10252
2.23567	0.113487
2.24233	0.130653
2.249	0.153542
2.25567	0.179768
2.26233	0.205517
2.269	0.226498
2.27567	0.238895
2.28233	0.239849
2.289	0.229836
2.29567	0.210762
2.30233	0.188351
2.309	0.164986
2.31567	0.144482
2.32233	0.128269
2.329	0.115395
2.33567	0.106335
2.34233	0.099659
2.349	0.0953674
2.35567	0.0920296
2.36233	0.0891685
2.369	0.0867844
2.37567	0.0853539
2.38233	0.0844002
2.389	0.0824928
2.39567	0.079155
2.40233	0.0758171
2.409	0.0739098
2.41567	0.0724792
2.42233	0.0710487
2.429	0.0705719
2.43567	0.0710487
2.44233	0.0724792
2.449	0.0743866
2.45567	0.0758171
2.46233	0.0767708
2.469	0.0772476
2.47567	0.0767708
2.48233	0.0748634
2.489	0.0739098
2.49567	0.0734329
2.50233	0.0739098
2.509	0.0758171
2.51567	0.0796318
2.52233	0.0829697
2.529	0.084877
2.53567	0.0858307
2.54233	0.0863075
2.549	0.0858307
2.55567	0.0844002
2.56233	0.0824928
2.569	0.0810623
2.57567	0.0796318
2.58233	0.0782013
2.589	0.0777245
2.59567	0.0777245
2.60233	0.0782013
2.609	0.0786781
2.61567	0.0777245
2.62233	0.0772476
2.629	0.0782013
2.63567	0.0805855
2.64233	0.0839233
2.649	0.087738
2.65567	0.0939369
2.66233	0.101566
2.669	0.110626
2.67567	0.119209
2.68233	0.130653
2.689	0.144482
2.69567	0.161648
2.70233	0.182152
2.709	0.20647
2.71567	0.236511
2.72233	0.271797
2.729	0.311375
2.73567	0.351429
2.74233	0.388145
2.749	0.416756
2.75567	0.432968
2.76233	0.434399
2.769	0.421524
2.77567	0.396729
2.78233	0.361919
2.789	0.320911
2.79567	0.277519
2.80233	0.236988
2.809	0.201702
2.81567	0.171661
2.82233	0.146389
2.829	0.126839
2.83567	0.113487
2.84233	0.105381
2.849	0.0982285
2.85567	0.0925064
2.86233	0.0891685
2.869	0.087738
2.87567	0.0863075
2.88233	0.0839233
2.889	0.0805855
2.89567	0.0782013
2.90233	0.0772476
2.909	0.0772476
2.91567	0.0777245
2.92233	0.0782013
2.929	0.079155
2.93567	0.0810623
2.94233	0.0815392
2.949	0.0810623
2.95567	0.0801086
2.96233	0.0786781
2.969	0.0772476
2.97567	0.0748634
2.98233	0.0720024
2.989	0.0691414
2.99567	0.0667572
3.00233	0.0662804
3.009	0.0658035
3.01567	0.0667572
3.02233	0.0677109
3.029	0.0681877
3.03567	0.067234
3.04233	0.0658035
3.049	0.0653267
3.05567	0.0653267
3.06233	0.067234
3.069	0.0696182
3.07567	0.0739098
3.08233	0.0782013
3.089	0.0824928
3.09567	0.0863075
3.10233	0.0882149
3.109	0.0896454
3.11567	0.0905991
3.12233	0.0920296
3.129	0.0948906
3.13567	0.0977516
3.14233	0.101566
3.149	0.107288
3.15567	0.114441
3.16233	0.123024
3.169	0.134468
3.17567	0.149727
3.18233	0.171185
3.189	0.198841
3.19567	0.232697
3.20233	0.272274
3.209	0.317574
3.21567	0.367165
3.22233	0.41914
3.229	0.471592
3.23567	0.522614
3.24233	0.56982
3.249	0.610352
3.25567	0.6423
3.26233	0.664711
3.269	0.678062
3.27567	0.682354
3.28233	0.677586
3.289	0.664711
3.29567	0.645161
3.30233	0.619411
3.309	0.58794
3.31567	0.552177
3.32233	0.51403
3.329	0.474453
3.33567	0.435829
3.34233	0.399113
3.349	0.366688
3.35567	0.33617
3.36233	0.30899
3.369	0.285625
3.37567	0.265121
3.38233	0.247478
3.389	0.230789
3.39567	0.21553
3.40233	0.201702
3.409	0.188828
3.41567	0.177383
3.42233	0.166893
3.429	0.15831
3.43567	0.150681
3.44233	0.144005
3.449	0.136852
3.45567	0.129223
3.46233	0.121117
3.469	0.112534
3.47567	0.104427
3.48233	0.0977516
3.489	0.0925064
3.49567	0.0882149
3.50233	0.0844002
3.509	0.0810623
3.51567	0.0796318
3.52233	0.079155
3.529	0.079155
3.53567	0.0801086
3.54233	0.0810623
3.549	0.0824928
3.55567	0.0834465
3.56233	0.0844002
3.569	0.084877
3.57567	0.084877
3.58233	0.0839233
3.589	0.0834465
3.59567	0.0829697
3.60233	0.082016
3.609	0.0801086
3.61567	0.0767708
3.62233	0.0739098
3.629	0.0720024
3.63567	0.0710487
3.64233	0.0700951
3.649	0.0700951
3.65567	0.0715256
3.66233	0.0734329
3.669	0.0748634
3.67567	0.0758171
3.68233	0.0762939
3.689	0.0753403
3.69567	0.0748634
3.70233	0.0753403
3.709	0.0748634
3.71567	0.0734329
3.72233	0.0720024
3.729	0.0715256
3.73567	0.0720024
3.74233	0.0710487
3.749	0.0705719
3.75567	0.0715256
3.76233	0.0743866
3.769	0.0767708
3.77567	0.0782013
3.78233	0.079155
3.789	0.0796318
3.79567	0.079155
3.80233	0.0777245
3.809	0.0762939
3.81567	0.0762939
3.82233	0.0782013
3.829	0.0801086
3.83567	0.0829697
3.84233	0.0853539
3.849	0.087738
3.85567	0.0886917
3.86233	0.0882149
3.869	0.0867844
3.87567	0.0844002
3.88233	0.0815392
3.889	0.0786781
3.89567	0.0767708
3.90233	0.0767708
3.909	0.0777245
3.91567	0.0801086
3.92233	0.082016
3.929	0.0829697
3.93567	0.0834465
3.94233	0.0824928
3.949	0.082016
3.95567	0.0801086
3.96233	0.0772476
3.969	0.0758171
3.97567	0.0748634
3.98233	0.0748634
3.989	0.0739098
3.99567	0.0734329
4.00233	0.0753403
4.009	0.0772476
4.01567	0.079155
4.02233	0.0810623
4.029	0.0829697
4.03567	0.0853539
4.04233	0.087738
4.049	0.0901222
4.05567	0.0929832
4.06233	0.0967979
4.069	0.101089
4.07567	0.105858
4.08233	0.109673
4.089	0.112057
4.09567	0.114918
4.10233	0.117779
4.109	0.12207
4.11567	0.126362
4.12233	0.132084
4.129	0.13876
4.13567	0.144482
4.14233	0.149727
4.149	0.153065
4.15567	0.155926
4.16233	0.157833
4.169	0.15831
4.17567	0.15974
4.18233	0.162601
4.189	0.165939
4.19567	0.169277
4.20233	0.173092
4.209	0.176907
4.21567	0.180244
4.22233	0.182629
4.229	0.184059
4.23567	0.185966
4.24233	0.188351
4.249	0.191212
4.25567	0.193119
4.26233	0.19455
4.269	0.195026
4.27567	0.194073
4.28233	0.192642
4.289	0.191689
4.29567	0.190735
4.30233	0.191689
4.309	0.194073
4.31567	0.196934
4.32233	0.200272
4.329	0.203133
4.33567	0.20647
4.34233	0.208855
4.349	0.210285
4.35567	0.211239
4.36233	0.212193
4.369	0.213146
4.37567	0.213146
4.38233	0.212669
4.389	0.211716
4.39567	0.209332
4.40233	0.20647
4.409	0.204086
4.41567	0.201702
4.42233	0.200748
4.429	0.200748
4.43567	0.201702
4.44233	0.203609
4.449	0.20504
4.45567	0.205517
4.46233	0.20504
4.469	0.204086
4.47567	0.203609
4.48233	0.203133
4.489	0.204563
4.49567	0.206947
4.50233	0.209808
4.509	0.211716
4.51567	0.2141
4.52233	0.216007
4.529	0.217438
4.53567	0.217915
4.54233	0.217438
4.549	0.216007
4.55567	0.213623
4.56233	0.210762
4.569	0.207424
4.57567	0.20647
4.58233	0.207901
4.589	0.210285
4.59567	0.212669
4.60233	0.21553
4.609	0.217915
4.61567	0.217915
4.62233	0.21553
4.629	0.213146
4.63567	0.211716
4.64233	0.210762
4.649	0.209808
4.65567	0.209332
4.66233	0.208855
4.669	0.209332
4.67567	0.210285
4.68233	0.212193
4.689	0.213623
4.69567	0.216007
4.70233	0.218868
4.709	0.220776
4.71567	0.220776
4.72233	0.219822
4.729	0.219345
4.73567	0.219345
4.74233	0.219345
4.749	0.218868
4.75567	0.218868
4.76233	0.218391
4.769	0.217438
4.77567	0.21553
4.78233	0.213623
4.789	0.213146
4.79567	0.213623
4.80233	0.215054
4.809	0.216961
4.81567	0.218391
4.82233	0.219345
4.829	0.219822
4.83567	0.219822
4.84233	0.219822
4.849	0.220299
4.85567	0.221252
4.86233	0.222683
4.869	0.225544
4.87567	0.228405
4.88233	0.230312
4.889	0.230789
4.89567	0.229359
4.90233	0.227928
4.909	0.225544
4.91567	0.223637
4.92233	0.22316
4.929	0.22316
4.93567	0.225067
4.94233	0.228405
4.949	0.230312
4.95567	0.229359
4.96233	0.226974
4.969	0.223637
4.97567	0.220776
4.98233	0.216961
4.989	0.2141
4.99567	0.213623
5.00233	0.214577
5.009	0.216961
5.01567	0.219345
5.02233	0.222683
5.029	0.22459
5.03567	0.225544
5.04233	0.226498
5.049	0.226974
5.05567	0.226974
5.06233	0.227451
5.069	0.228405
5.07567	0.229836
5.08233	0.231266
5.089	0.231743
5.09567	0.23222
5.10233	0.232697
5.109	0.233173
5.11567	0.232697
5.12233	0.23222
5.129	0.23222
5.13567	0.23222
5.14233	0.231266
5.149	0.229359
5.15567	0.226498
5.16233	0.224113
5.169	0.22316
5.17567	0.223637
5.18233	0.224113
5.189	0.225544
5.19567	0.228405
5.20233	0.230789
5.209	0.231266
5.21567	0.229359
5.22233	0.227928
5.229	0.228405
5.23567	0.229359
5.24233	0.230312
5.249	0.229836
5.25567	0.229836
5.26233	0.228882
5.269	0.225544
5.27567	0.221252
5.28233	0.217438
5.289	0.216007
5.29567	0.216484
5.30233	0.218391
5.309	0.221252
5.31567	0.224113
5.32233	0.226021
5.329	0.226021
5.33567	0.22459
5.34233	0.221252
5.349	0.217438
5.35567	0.215054
5.36233	0.213623
5.369	0.213623
5.37567	0.215054
5.38233	0.217438
5.389	0.220776
5.39567	0.22316
5.40233	0.224113
5.409	0.223637
5.41567	0.223637
5.42233	0.223637
5.429	0.22459
5.43567	0.225544
5.44233	0.226974
5.449	0.229359
5.45567	0.229836
5.46233	0.228882
5.469	0.226498
5.47567	0.224113
5.48233	0.222683
5.489	0.221729
5.49567	0.222206
5.50233	0.22316
5.509	0.22459
5.51567	0.225544
5.52233	0.225544
5.529	0.225067
5.53567	0.225067
5.54233	0.225067
5.549	0.225067
5.55567	0.225067
5.56233	0.22459
5.569	0.225067
5.57567	0.225067
5.58233	0.225544
5.589	0.228405
5.59567	0.232697
5.60233	0.236034
5.609	0.238419
5.61567	0.239372
5.62233	0.237942
5.629	0.23365
5.63567	0.227928
5.64233	0.22459
5.649	0.224113
5.65567	0.226021
5.66233	0.228405
5.669	0.231743
5.67567	0.235558
5.68233	0.238419
5.689	0.238895
5.69567	0.237942
5.70233	0.236511
5.709	0.235081
5.71567	0.23365
5.72233	0.230312
5.729	0.227928
5.73567	0.226498
5.74233	0.226498
5.749	0.226498
5.75567	0.226021
5.76233	0.226974
5.769	0.227451
5.77567	0.227451
5.78233	0.225544
5.789	0.22316
5.79567	0.22316
5.80233	0.224113
5.809	0.224113
5.81567	0.223637
5.82233	0.22459
5.829	0.226974
5.83567	0.228405
5.84233	0.228405
5.849	0.228405
5.85567	0.229359
5.86233	0.230312
5.869	0.229836
5.87567	0.229836
5.88233	0.229836
5.889	0.229836
5.89567	0.228405
5.90233	0.226974
5.909	0.226021
5.91567	0.225544
5.92233	0.225067
5.929	0.22459
5.93567	0.225067
5.94233	0.226021
5.949	0.226021
5.95567	0.225067
5.96233	0.22459
5.969	0.225067
5.97567	0.225544
5.98233	0.225544
5.989	0.224113
5.99567	0.222683
6.00233	0.220776
6.009	0.218868
6.01567	0.219345
6.02233	0.221252
6.029	0.224113
6.03567	0.227928
6.04233	0.231743
6.049	0.235558
6.05567	0.237942
6.06233	0.239849
6.069	0.240803
6.07567	0.241756
6.08233	0.24271
6.089	0.242233
6.09567	0.242233
6.10233	0.242233
6.109	0.24271
6.11567	0.244141
6.12233	0.246048
6.129	0.248909
6.13567	0.252724
6.14233	0.256538
6.149	0.259399
6.15567	0.259876
6.16233	0.259399
6.169	0.259876
6.17567	0.260353
6.18233	0.261307
6.189	0.263691
6.19567	0.267506
6.20233	0.271797
6.209	0.274658
6.21567	0.276089
6.22233	0.277996
6.229	0.279427
6.23567	0.28038
6.24233	0.28038
6.249	0.279903
6.25567	0.279903
6.26233	0.27895
6.269	0.277519
6.27567	0.276566
6.28233	0.275612
6.289	0.274658
6.29567	0.272751
6.30233	0.270367
6.309	0.267982
6.31567	0.266552
6.32233	0.266075
6.329	0.267506
6.33567	0.268459
6.34233	0.268459
6.349	0.269413
6.35567	0.27132
6.36233	0.272274
6.369	0.271797
6.37567	0.270844
6.38233	0.272274
6.389	0.273705
6.39567	0.274181
6.40233	0.273228
6.409	0.272274
6.41567	0.272274
6.42233	0.27132
6.429	0.26989
6.43567	0.267982
6.44233	0.267506
6.449	0.267506
6.45567	0.266552
6.46233	0.266075
6.469	0.266075
6.47567	0.266552
6.48233	0.267029
6.489	0.267029
6.49567	0.267506
6.50233	0.267029
6.509	0.266075
6.51567	0.265121
6.52233	0.266075
6.529	0.267506
6.53567	0.269413
6.54233	0.27132
6.549	0.272751
6.55567	0.274181
6.56233	0.275612
6.569	0.275612
6.57567	0.274658
6.58233	0.272274
6.589	0.27132
6.59567	0.270844
6.60233	0.270844
6.609	0.271797
6.61567	0.274658
6.62233	0.277519
6.629	0.279427
6.63567	0.28038
6.64233	0.281334
6.649	0.281811
6.65567	0.281811
6.66233	0.282288
6.669	0.283241
6.67567	0.284195
6.68233	0.284672
6.689	0.285625
6.69567	0.287533
6.70233	0.288486
6.709	0.288486
6.71567	0.28944
6.72233	0.290394
6.729	0.291824
6.73567	0.292778
6.74233	0.295639
6.749	0.300407
6.75567	0.305653
6.76233	0.309944
6.769	0.313282
6.77567	0.315666
6.78233	0.317574
6.789	0.318527
6.79567	0.319481
6.80233	0.320435
6.809	0.322819
6.81567	0.326157
6.82233	0.330925
6.829	0.335693
6.83567	0.339508
6.84233	0.342369
6.849	0.344753
6.85567	0.348568
6.86233	0.351429
6.869	0.355244
6.87567	0.359535
6.88233	0.364304
6.889	0.370026
6.89567	0.374794
6.90233	0.379086
6.909	0.382423
6.91567	0.386238
6.92233	0.39053
6.929	0.395298
6.93567	0.401974
6.94233	0.41008
6.949	0.42057
6.95567	0.431538
6.96233	0.442505
6.969	0.452518
6.97567	0.462055
6.98233	0.471115
6.989	0.480652
6.99567	0.491142
7.00233	0.504494
7.009	0.520706
7.01567	0.540257
7.02233	0.563145
7.029	0.587463
7.03567	0.613689
7.04233	0.6423
7.049	0.673294
7.05567	0.705719
7.06233	0.739574
7.069	0.775814
7.07567	0.816345
7.08233	0.862122
7.089	0.91362
7.09567	0.971794
7.10233	1.03951
7.109	1.11818
7.11567	1.20878
7.12233	1.31035
7.129	1.42384
7.13567	1.5502
7.14233	1.69325
7.149	1.85394
7.15567	2.03323
7.16233	2.23207
7.169	2.4519
7.17567	2.69461
7.18233	2.95877
7.189	3.24249
7.19567	3.5429
7.20233	3.85809
7.209	4.18758
7.21567	4.52805
7.22233	4.87804
7.229	5.23567
7.23567	5.60045
7.24233	5.97191
7.249	6.34718
7.25567	6.72483
7.26233	7.10249
7.269	7.47871
7.27567	7.85398
7.28233	8.2283
7.289	8.60119
7.29567	8.97121
7.30233	9.33886
7.309	9.70411
7.31567	10.067
7.32233	10.4275
7.329	10.7851
7.33567	11.1389
7.34233	11.4899
7.349	11.8384
7.35567	12.1861
7.36233	12.5327
7.369	12.8784
7.37567	13.2227
7.38233	13.5646
7.389	13.9027
7.39567	14.2365
7.40233	14.5655
7.409	14.8892
7.41567	15.2087
7.42233	15.5234
7.429	15.8324
7.43567	16.1328
7.44233	16.4213
7.449	16.6993
7.45567	16.9654
7.46233	17.2172
7.469	17.4556
7.47567	17.6792
7.48233	17.8866
7.489	18.0736
7.49567	18.2376
7.50233	18.3773
7.509	18.4913
7.51567	18.5771
7.52233	18.6329
7.529	18.6558
7.53567	18.6429
7.54233	18.5881
7.549	18.487
7.55567	18.3349
7.56233	18.1293
7.569	17.8752
7.57567	17.5881
7.58233	17.3073
7.589	17.0879
7.59567	16.9873
7.60233	16.9649
7.609	16.8252
7.61567	16.5792
7.62233	16.4132
7.629	16.4008
7.63567	16.3059
7.64233	16.1839
7.649	17.2
7.65567	21.5545
7.66233	32.4411
7.669	53.7586
7.67567	89.0226
7.68233	139.194
7.689	200.703
7.69567	265.048
7.70233	320.292
7.709	354.534
7.71567	360.118
7.72233	336.269
7.729	288.814
7.73567	227.943
7.74233	165.288
7.749	110.701
7.75567	69.6077
7.76233	42.3856
7.769	26.0954
7.77567	16.9764
7.78233	12.0063
7.789	9.26256
7.79567	7.67851
7.80233	6.70242
7.809	6.05774
7.81567	5.60522
7.82233	5.27096
7.829	5.01204
7.83567	4.80318
7.84233	4.63247
7.849	4.4961
7.85567	4.3931
7.86233	4.32491
7.869	4.29487
7.87567	4.31013
7.88233	4.37403
7.889	4.49324
7.89567	4.67348
7.90233	4.92764
7.909	5.28145
7.91567	5.77974
7.92233	6.49357
7.929	7.51209
7.93567	8.92067
7.94233	10.7594
7.949	12.9752
7.95567	15.3952
7.96233	17.7307
7.969	19.629
7.97567	20.7577
7.98233	20.8964
7.989	20.0038
7.99567	18.2276
8.00233	15.8629
8.009	13.2675
8.01567	10.7718
8.02233	8.61216
8.029	6.90031
8.03567	5.6386
8.04233	4.76027
8.049	4.17089
8.05567	3.77989
8.06233	3.51524
8.069	3.32689
8.07567	3.18336
8.08233	3.06749
8.089	2.9707
8.09567	2.8882
8.10233	2.81811
8.109	2.75993
8.11567	2.7113
8.12233	2.67124
8.129	2.63548
8.13567	2.60258
8.14233	2.57111
8.149	2.53868
8.15567	2.50483
8.16233	2.47049
8.169	2.43568
8.17567	2.40135
8.18233	2.36988
8.189	2.34318
8.19567	2.32363
8.20233	2.31457
8.209	2.32077
8.21567	2.34604
8.22233	2.39611
8.229	2.47478
8.23567	2.58255
8.24233	2.71416
8.249	2.85912
8.25567	3.00217
8.26233	3.12233
8.269	3.20005
8.27567	3.2196
8.28233	3.17574
8.289	3.07417
8.29567	2.93207
8.30233	2.77185
8.309	2.62117
8.31567	2.50626
8.32233	2.45047
8.329	2.46477
8.33567	2.55203
8.34233	2.70128
8.349	2.88963
8.35567	3.08418
8.36233	3.2444
8.369	3.33738
8.37567	3.33834
8.38233	3.24059
8.389	3.0551
8.39567	2.80619
8.40233	2.52581
8.409	2.244
8.41567	1.98698
8.42233	1.77002
8.429	1.59836
8.43567	1.46914
8.44233	1.37758
8.449	1.31798
8.45567	1.28317
8.46233	1.26839
8.469	1.26886
8.47567	1.28269
8.48233	1.30653
8.489	1.33705
8.49567	1.37091
8.50233	1.40429
8.509	1.43528
8.51567	1.46532
8.52233	1.4925
8.529	1.51777
8.53567	1.54066
8.54233	1.56069
8.549	1.57881
8.55567	1.59502
8.56233	1.6098
8.569	1.62411
8.57567	1.63841
8.58233	1.65415
8.589	1.67131
8.59567	1.69086
8.60233	1.71328
8.609	1.74093
8.61567	1.77383
8.62233	1.8115
8.629	1.85204
8.63567	1.89447
8.64233	1.93596
8.649	1.9722
8.65567	2.00033
8.66233	2.0175
8.669	2.02179
8.67567	2.01178
8.68233	1.98603
8.689	1.94454
8.69567	1.88589
8.70233	1.81341
8.709	1.72806
8.71567	1.63317
8.72233	1.53112
8.729	1.42574
8.73567	1.32036
8.74233	1.21832
8.749	1.12152
8.75567	1.0314
8.76233	0.949383
8.769	0.876427
8.77567	0.814438
8.78233	0.761986
8.789	0.718594
8.79567	0.6814
8.80233	0.650406
8.809	0.624657
8.81567	0.603676
8.82233	0.587463
8.829	0.575542
8.83567	0.56839
8.84233	0.565052
8.849	0.564575
8.85567	0.567436
8.86233	0.574589
8.869	0.586987
8.87567	0.60606
8.88233	0.63324
8.889	0.670433
8.89567	0.71907
8.90233	0.778675
8.909	0.847816
8.91567	0.930309
8.92233	1.02901
8.929	1.15013
8.93567	1.30272
8.94233	1.49918
8.949	1.75762
8.95567	2.09713
8.96233	2.53582
8.969	3.09181
8.97567	3.7756
8.98233	4.58717
8.989	5.50652
8.99567	6.49118
9.00233	7.47776
9.009	8.38327
9.01567	9.12094
9.02233	9.61161
9.029	9.799
9.03567	9.66167
9.04233	9.21583
9.049	8.51393
9.05567	7.63226
9.06233	6.65712
9.069	5.67341
9.07567	4.74882
9.08233	3.92914
9.089	3.23725
9.09567	2.67792
9.10233	2.24018
9.109	1.90496
9.11567	1.65129
9.12233	1.46008
9.129	1.31512
9.13567	1.20211
9.14233	1.11198
9.149	1.0376
9.15567	0.973225
9.16233	0.914097
9.169	0.859261
9.17567	0.807762
9.18233	0.758171
9.189	0.710487
9.19567	0.663757
9.20233	0.619888
9.209	0.57745
9.21567	0.536919
9.22233	0.497818
9.229	0.461102
9.23567	0.426292
9.24233	0.394821
9.249	0.366688
9.25567	0.341415
9.26233	0.318527
9.269	0.297546
9.27567	0.277519
9.28233	0.257015
9.289	0.236511
9.29567	0.216007
9.30233	0.19598
9.309	0.178337
9.31567	0.163555
9.32233	0.152588
9.329	0.144005
9.33567	0.136375
9.34233	0.129223
9.349	0.123501
9.35567	0.119209
9.36233	0.114441
9.369	0.108242
9.37567	0.102997
9.38233	0.0987053
9.389	0.0939369
9.39567	0.0882149
9.40233	0.0839233
9.409	0.0810623
9.41567	0.0772476
9.42233	0.0720024
9.429	0.0667572
9.43567	0.0619888
9.44233	0.0572205
9.449	0.0529289
9.45567	0.0495911
9.46233	0.0486374
9.469	0.0495911
9.47567	0.0491142
9.48233	0.0472069
9.489	0.0448227
9.49567	0.0443459
9.50233	0.0443459
9.509	0.043869
9.51567	0.0424385
9.52233	0.0414848
9.529	0.0419617
9.53567	0.0429153
9.54233	0.0443459
9.549	0.0452995
9.55567	0.04673
9.56233	0.0457764
9.569	0.0424385
9.57567	0.0376701
9.58233	0.0333786
9.589	0.0309944
9.59567	0.0305176
9.60233	0.0324249
9.609	0.0352859
9.61567	0.0371933
9.62233	0.038147
9.629	0.0371933
9.63567	0.0352859
9.64233	0.0319481
9.649	0.0290871
9.65567	0.026226
9.66233	0.0228882
9.669	0.0195503
9.67567	0.0166893
9.68233	0.0138283
9.689	0.0114441
9.69567	0.00905991
9.70233	0.00715256
9.709	0.00572205
9.71567	0.00476837
9.72233	0.00572205
9.729	0.00762939
9.73567	0.00953674
9.74233	0.00953674
9.749	0.00905991
9.75567	0.00810623
9.76233	0.00810623
9.769	0.00905991
9.77567	0.0119209
9.78233	0.0185966
9.789	0.0286102
9.79567	0.0391006
9.80233	0.0491142
9.809	0.058651
9.81567	0.0662804
9.82233	0.0720024
9.829	0.0758171
9.83567	0.0805855
9.84233	0.0858307
9.849	0.0901222
9.85567	0.0944138
9.86233	0.0991821
9.869	0.104427
9.87567	0.108242
9.88233	0.11158
9.889	0.114918
9.89567	0.118732
9.90233	0.121117
9.909	0.12064
9.91567	0.117779
9.92233	0.113964
9.929	0.108719
9.93567	0.102997
9.94233	0.0987053
9.949	0.0958443
9.95567	0.0939369
9.96233	0.0925064
9.969	0.0905991
9.97567	0.087738
9.98233	0.0844002
9.989	0.0824928
9.99567	0.0824928
10.0023	0.0858307
10.009	0.0905991
10.0157	0.0953674
10.0223	0.100613
10.029	0.105858
10.0357	0.111103
10.0423	0.113964
10.049	0.117302
10.0557	0.12207
10.0623	0.129223
10.069	0.137329
10.0757	0.146866
10.0823	0.158787
10.089	0.172138
10.0957	0.18692
10.1023	0.200748
10.109	0.214577
10.1157	0.225544
10.1223	0.23365
10.129	0.240803
10.1357	0.246525
10.1423	0.252247
10.149	0.257015
10.1557	0.263214
10.1623	0.269413
10.169	0.274658
10.1757	0.277519
10.1823	0.278473
10.189	0.277996
10.1957	0.275135
10.2023	0.271797
10.209	0.267506
10.2157	0.263691
10.2223	0.260353
10.229	0.255585
10.2357	0.252247
10.2423	0.248909
10.249	0.244617
10.2557	0.237465
10.2623	0.229359
10.269	0.222206
10.2757	0.216484
10.2823	0.209808
10.289	0.202179
10.2957	0.193596
10.3023	0.184536
10.309	0.173569
10.3157	0.161171
10.3223	0.148296
10.329	0.136852
10.3357	0.125885
10.3423	0.115395
10.349	0.103951
10.3557	0.0934601
10.3623	0.0824928
10.369	0.0705719
10.3757	0.0600815
10.3823	0.0510216
10.389	0.0429153
10.3957	0.0338554
10.4023	0.0257492
10.409	0.0181198
10.4157	0.0104904
10.4223	0.00190735
10.429	-0.00715256
10.4357	-0.014782
10.4423	-0.0224113
10.449	-0.0314713
10.4557	-0.041008
10.4623	-0.0500679
10.469	-0.058651
10.4757	-0.0662804
10.4823	-0.0734329
10.489	-0.0782013
10.4957	-0.0810623
10.5023	-0.0829697
10.509	-0.0844002
10.5157	-0.0858307
10.5223	-0.0891685
10.529	-0.0939369
10.5357	-0.101089
10.5423	-0.109196
10.549	-0.117302
10.5557	-0.124931
10.5623	-0.131607
10.569	-0.136375
10.5757	-0.139236
10.5823	-0.141144
10.589	-0.143051
10.5957	-0.146389
10.6023	-0.150204
10.609	-0.154495
10.6157	-0.158787
10.6223	-0.163078
10.629	-0.165939
10.6357	-0.168324
10.6423	-0.169754
10.649	-0.171661
10.6557	-0.174046
10.6623	-0.175953
10.669	-0.178337
10.6757	-0.180721
10.6823	-0.182152
10.689	-0.182152
10.6957	-0.181675
10.7023	-0.181675
10.709	-0.183105
10.7157	-0.18549
10.7223	-0.188828
10.729	-0.192642
10.7357	-0.19598
10.7423	-0.197411
10.749	-0.197411
10.7557	-0.197411
10.7623	-0.197411
10.769	-0.197411
10.7757	-0.197411
10.7823	-0.197887
10.789	-0.198364
10.7957	-0.198364
10.8023	-0.197411
10.809	-0.195503
10.8157	-0.194073
10.8223	-0.192642
10.829	-0.191212
10.8357	-0.189781
10.8423	-0.188351
10.849	-0.187397
10.8557	-0.188351
10.8623	-0.190258
10.869	-0.192642
10.8757	-0.194073
10.8823	-0.19455
10.889	-0.194073
10.8957	-0.192642
10.9023	-0.190258
10.909	-0.18692
10.9157	-0.184059
10.9223	-0.182152
10.929	-0.182152
10.9357	-0.182629
10.9423	-0.181675
10.949	-0.179768
10.9557	-0.178337
10.9623	-0.17643
10.969	-0.173092
10.9757	-0.1688
10.9823	-0.164986
10.989	-0.164032
10.9957	-0.163078
11.0023	-0.162601
11.009	-0.162601
11.0157	-0.162601
11.0223	-0.162125
11.029	-0.15974
11.0357	-0.156879
11.0423	-0.154972
11.049	-0.153065
11.0557	-0.152111
11.0623	-0.151634
11.069	-0.151634
11.0757	-0.150681
11.0823	-0.148773
11.089	-0.145912
11.0957	-0.142574
11.1023	-0.13876
11.109	-0.135422
11.1157	-0.133514
11.1223	-0.133038
11.129	-0.132561
11.1357	-0.132084
11.1423	-0.13113
11.149	-0.1297
11.1557	-0.127316
11.1623	-0.124931
11.169	-0.121117
11.1757	-0.117302
11.1823	-0.114441
11.189	-0.11301
11.1957	-0.11158
11.2023	-0.109196
11.209	-0.107288
11.2157	-0.105381
11.2223	-0.104427
11.229	-0.103474
11.2357	-0.103951
11.2423	-0.103951
11.249	-0.104427
11.2557	-0.104904
11.2623	-0.104427
11.269	-0.10252
11.2757	-0.0991821
11.2823	-0.0963211
11.289	-0.0953674
11.2957	-0.0944138
11.3023	-0.0920296
11.309	-0.0886917
11.3157	-0.0867844
11.3223	-0.0867844
11.329	-0.0872612
11.3357	-0.0882149
11.3423	-0.0901222
11.349	-0.0934601
11.3557	-0.0958443
11.3623	-0.0972748
11.369	-0.0972748
11.3757	-0.0963211
11.3823	-0.0939369
11.389	-0.0925064
11.3957	-0.0905991
11.4023	-0.087738
11.409	-0.0844002
11.4157	-0.0815392
11.4223	-0.079155
11.429	-0.0767708
11.4357	-0.0739098
11.4423	-0.0715256
11.449	-0.0705719
11.4557	-0.0710487
11.4623	-0.0715256
11.469	-0.0720024
11.4757	-0.0715256
11.4823	-0.0710487
11.489	-0.0696182
11.4957	-0.067234
11.5023	-0.0648499
11.509	-0.061512
11.5157	-0.0581741
11.5223	-0.0553131
11.529	-0.0529289
11.5357	-0.0514984
11.5423	-0.0491142
11.549	-0.0486374
11.5557	-0.0495911
11.5623	-0.0505447
11.569	-0.0495911
11.5757	-0.0476837
11.5823	-0.0472069
11.589	-0.0476837
11.5957	-0.04673
11.6023	-0.0457764
11.609	-0.0472069
11.6157	-0.0491142
11.6223	-0.0500679
11.629	-0.0481606
11.6357	-0.0462532
11.6423	-0.0452995
11.649	-0.0452995
11.6557	-0.0457764
11.6623	-0.0457764
11.669	-0.0452995
11.6757	-0.0452995
11.6823	-0.0448227
11.689	-0.0429153
11.6957	-0.0405312
11.7023	-0.0386238
11.709	-0.0376701
11.7157	-0.0352859
11.7223	-0.0329018
11.729	-0.0295639
11.7357	-0.026226
11.7423	-0.023365
11.749	-0.0214577
11.7557	-0.0214577
11.7623	-0.0224113
11.769	-0.023365
11.7757	-0.0238419
11.7823	-0.0243187
11.789	-0.023365
11.7957	-0.0209808
11.8023	-0.017643
11.809	-0.0138283
11.8157	-0.00953674
11.8223	-0.00667572
11.829	-0.00429153
11.8357	-0.00286102
11.8423	-0.00143051
11.849	0.000476837
11.8557	0.00190735
11.8623	0.00286102
11.869	0.0038147
11.8757	0.00476837
11.8823	0.00572205
11.889	0.00572205
11.8957	0.00524521
11.9023	0.00476837
11.909	0.00476837
11.9157	0.00476837
11.9223	0.00572205
11.929	0.00715256
11.9357	0.00762939
11.9423	0.00715256
11.949	0.00619888
11.9557	0.0038147
11.9623	0.00143051
11.969	0
11.9757	0
11.9823	0.00143051
11.989	0.00286102
11.9957	0.00286102
12.0023	0.00286102
12.009	0.00333786
12.0157	0.00333786
12.0223	0.00333786
12.029	0.00333786
12.0357	0.00238419
12.0423	0.00143051
12.049	0
12.0557	-0.000476837
12.0623	0.000476837
12.069	0.00238419
12.0757	0.00524521
12.0823	0.00762939
12.089	0.00762939
12.0957	0.00524521
12.1023	0.00190735
12.109	-0.00238419
12.1157	-0.00572205
12.1223	-0.00667572
12.129	-0.00524521
12.1357	-0.00333786
12.1423	-0.00333786
12.149	-0.00429153
12.1557	-0.00619888
12.1623	-0.00953674
12.169	-0.0138283
12.1757	-0.0185966
12.1823	-0.0219345
12.189	-0.0257492
12.1957	-0.0305176
12.2023	-0.0371933
12.209	-0.0433922
12.2157	-0.0500679
12.2223	-0.0562668
12.229	-0.0624657
12.2357	-0.0686646
12.2423	-0.0748634
12.249	-0.0805855
12.2557	-0.0858307
12.2623	-0.0925064
12.269	-0.100136
12.2757	-0.106812
12.2823	-0.113487
12.289	-0.12064
12.2957	-0.128746
12.3023	-0.135422
12.309	-0.140667
12.3157	-0.145912
12.3223	-0.152111
12.329	-0.15831
12.3357	-0.164032
12.3423	-0.1688
12.349	-0.174522
12.3557	-0.179291
12.3623	-0.184059
12.369	-0.189781
12.3757	-0.195026
12.3823	-0.200272
12.389	-0.205517
12.3957	-0.209808
12.4023	-0.213146
12.409	-0.21553
12.4157	-0.218391
12.4223	-0.221729
12.429	-0.22459
12.4357	-0.227451
12.4423	-0.229836
12.449	-0.231743
12.4557	-0.233173
12.4623	-0.23365
12.469	-0.235558
12.4757	-0.238895
12.4823	-0.244617
12.489	-0.249386
12.4957	-0.254154
12.5023	-0.259876
12.509	-0.265598
12.5157	-0.26989
12.5223	-0.272274
12.529	-0.274658
12.5357	-0.277996
12.5423	-0.280857
12.549	-0.282764
12.5557	-0.284195
12.5623	-0.286102
12.569	-0.288486
12.5757	-0.290394
12.5823	-0.291824
12.589	-0.292301
12.5957	-0.292778
12.6023	-0.294209
12.609	-0.295639
12.6157	-0.296593
12.6223	-0.297546
12.629	-0.299454
12.6357	-0.301838
12.6423	-0.304699
12.649	-0.30756
12.6557	-0.310421
12.6623	-0.314713
12.669	-0.319958
12.6757	-0.326157
12.6823	-0.331402
12.689	-0.336647
12.6957	-0.341415
12.7023	-0.34523
12.709	-0.346661
12.7157	-0.346184
12.7223	-0.34523
12.729	-0.344753
12.7357	-0.344276
12.7423	-0.343323
12.749	-0.342369
12.7557	-0.3438
12.7623	-0.346661
12.769	-0.350475
12.7757	-0.353813
12.7823	-0.356674
12.789	-0.359058
12.7957	-0.360012
12.8023	-0.360489
12.809	-0.360489
12.8157	-0.360966
12.8223	-0.361443
12.829	-0.361919
12.8357	-0.361919
12.8423	-0.361443
12.849	-0.358582
12.8557	-0.355244
12.8623	-0.353813
12.869	-0.353336
12.8757	-0.353813
12.8823	-0.355721
12.889	-0.358582
12.8957	-0.361919
12.9023	-0.36335
12.909	-0.364304
12.9157	-0.365257
12.9223	-0.366688
12.929	-0.367641
12.9357	-0.369072
12.9423	-0.370979
12.949	-0.37241
12.9557	-0.372887
12.9623	-0.37241
12.969	-0.372887
12.9757	-0.372887
12.9823	-0.373363
12.989	-0.37384
12.9957	-0.375748
13.0023	-0.378609
13.009	-0.381947
13.0157	-0.387192
13.0223	-0.393867
13.029	-0.402451
13.0357	-0.41151
13.0423	-0.419617
13.049	-0.426769
13.0557	-0.432014
13.0623	-0.43726
13.069	-0.442028
13.0757	-0.44775
13.0823	-0.454426
13.089	-0.463009
13.0957	-0.473022
13.1023	-0.484943
13.109	-0.497341
13.1157	-0.510693
13.1223	-0.524044
13.129	-0.537395
13.1357	-0.551224
13.1423	-0.563145
13.149	-0.573635
13.1557	-0.582695
13.1623	-0.592709
13.169	-0.602245
13.1757	-0.612736
13.1823	-0.623226
13.189	-0.633717
13.1957	-0.64373
13.2023	-0.653267
13.209	-0.662804
13.2157	-0.67234
13.2223	-0.682354
13.229	-0.693321
13.2357	-0.704288
13.2423	-0.713825
13.249	-0.720978
13.2557	-0.726223
13.2623	-0.732422
13.269	-0.739574
13.2757	-0.747681
13.2823	-0.755787
13.289	-0.765324
[truncated: 1,001 more rows]

## Sheet: S4AA_Negative
-0.038	0.0295639
-0.0313333	0.0295639
-0.0246667	0.0276566
-0.018	0.0247955
-0.0113333	0.0224113
-0.00466667	0.0214577
0.002	0.0228882
0.00866667	0.0247955
0.0153333	0.0276566
0.022	0.0319481
0.0286667	0.0362396
0.0353333	0.0400543
0.042	0.0414848
0.0486667	0.0419617
0.0553333	0.0429153
0.062	0.0433922
0.0686667	0.0429153
0.0753333	0.0414848
0.082	0.0405312
0.0886667	0.0405312
0.0953333	0.041008
0.102	0.041008
0.108667	0.041008
0.115333	0.0405312
0.122	0.0395775
0.128667	0.038147
0.135333	0.0376701
0.142	0.0371933
0.148667	0.0376701
0.155333	0.0376701
0.162	0.038147
0.168667	0.0391006
0.175333	0.0400543
0.182	0.0405312
0.188667	0.0405312
0.195333	0.041008
0.202	0.041008
0.208667	0.041008
0.215333	0.0391006
0.222	0.0362396
0.228667	0.0333786
0.235333	0.0309944
0.242	0.0295639
0.248667	0.0286102
0.255333	0.0276566
0.262	0.0281334
0.268667	0.0295639
0.275333	0.0305176
0.282	0.0309944
0.288667	0.0319481
0.295333	0.0333786
0.302	0.0357628
0.308667	0.0376701
0.315333	0.038147
0.322	0.0376701
0.328667	0.0376701
0.335333	0.0391006
0.342	0.041008
0.348667	0.0414848
0.355333	0.0419617
0.362	0.0429153
0.368667	0.0433922
0.375333	0.041008
0.382	0.0367165
0.388667	0.0324249
0.395333	0.0300407
0.402	0.0290871
0.408667	0.0295639
0.415333	0.0305176
0.422	0.0324249
0.428667	0.0338554
0.435333	0.0348091
0.442	0.0343323
0.448667	0.0338554
0.455333	0.0329018
0.462	0.0319481
0.468667	0.0329018
0.475333	0.0338554
0.482	0.0352859
0.488667	0.0352859
0.495333	0.0343323
0.502	0.0314713
0.508667	0.0276566
0.515333	0.0252724
0.522	0.0228882
0.528667	0.0214577
0.535333	0.0209808
0.542	0.0214577
0.548667	0.0228882
0.555333	0.0228882
0.562	0.0228882
0.568667	0.023365
0.575333	0.0247955
0.582	0.0267029
0.588667	0.0286102
0.595333	0.0295639
0.602	0.0295639
0.608667	0.0286102
0.615333	0.0267029
0.622	0.0257492
0.628667	0.0257492
0.635333	0.0281334
0.642	0.0295639
0.648667	0.0309944
0.655333	0.0319481
0.662	0.0329018
0.668667	0.0329018
0.675333	0.0324249
0.682	0.0319481
0.688667	0.0319481
0.695333	0.0333786
0.702	0.0343323
0.708667	0.0352859
0.715333	0.0357628
0.722	0.0357628
0.728667	0.0367165
0.735333	0.0367165
0.742	0.0371933
0.748667	0.0367165
0.755333	0.0357628
0.762	0.0352859
0.768667	0.0352859
0.775333	0.0352859
0.782	0.0352859
0.788667	0.0352859
0.795333	0.0367165
0.802	0.038147
0.808667	0.0386238
0.815333	0.0376701
0.822	0.0357628
0.828667	0.0343323
0.835333	0.0329018
0.842	0.0314713
0.848667	0.0319481
0.855333	0.0343323
0.862	0.0367165
0.868667	0.0391006
0.875333	0.0414848
0.882	0.0424385
0.888667	0.0424385
0.895333	0.041008
0.902	0.0400543
0.908667	0.0386238
0.915333	0.0362396
0.922	0.0343323
0.928667	0.0343323
0.935333	0.0348091
0.942	0.0352859
0.948667	0.0371933
0.955333	0.0400543
0.962	0.0424385
0.968667	0.0424385
0.975333	0.0414848
0.982	0.041008
0.988667	0.041008
0.995333	0.0414848
1.002	0.0414848
1.00867	0.0419617
1.01533	0.0419617
1.022	0.0429153
1.02867	0.0419617
1.03533	0.041008
1.042	0.041008
1.04867	0.0419617
1.05533	0.043869
1.062	0.0462532
1.06867	0.0481606
1.07533	0.0491142
1.082	0.0495911
1.08867	0.0491142
1.09533	0.0486374
1.102	0.04673
1.10867	0.0443459
1.11533	0.0424385
1.122	0.0419617
1.12867	0.041008
1.13533	0.038147
1.142	0.0357628
1.14867	0.0348091
1.15533	0.0352859
1.162	0.0362396
1.16867	0.038147
1.17533	0.0414848
1.182	0.0433922
1.18867	0.0448227
1.19533	0.0452995
1.202	0.0448227
1.20867	0.0452995
1.21533	0.04673
1.222	0.0486374
1.22867	0.0505447
1.23533	0.0505447
1.242	0.0505447
1.24867	0.0500679
1.25533	0.0491142
1.262	0.0481606
1.26867	0.0476837
1.27533	0.0491142
1.282	0.0500679
1.28867	0.0500679
1.29533	0.0486374
1.302	0.0476837
1.30867	0.0472069
1.31533	0.04673
1.322	0.0472069
1.32867	0.0486374
1.33533	0.0514984
1.342	0.0529289
1.34867	0.0534058
1.35533	0.0534058
1.362	0.0538826
1.36867	0.0538826
1.37533	0.0534058
1.382	0.0543594
1.38867	0.0562668
1.39533	0.0576973
1.402	0.0581741
1.40867	0.058651
1.41533	0.0576973
1.422	0.0548363
1.42867	0.0495911
1.43533	0.0429153
1.442	0.0352859
1.44867	0.026226
1.45533	0.0195503
1.462	0.0143051
1.46867	0.0119209
1.47533	0.0138283
1.482	0.0252724
1.48867	0.0452995
1.49533	0.0662804
1.502	0.0863075
1.50867	0.103474
1.51533	0.115395
1.522	0.117779
1.52867	0.112534
1.53533	0.105858
1.542	0.100613
1.54867	0.0972748
1.55533	0.0963211
1.562	0.0967979
1.56867	0.0982285
1.57533	0.0982285
1.582	0.0972748
1.58867	0.0948906
1.59533	0.0925064
1.602	0.0896454
1.60867	0.0872612
1.61533	0.0853539
1.622	0.0853539
1.62867	0.0863075
1.63533	0.0863075
1.642	0.0863075
1.64867	0.0867844
1.65533	0.087738
1.662	0.0886917
1.66867	0.0891685
1.67533	0.0910759
1.682	0.0939369
1.68867	0.0958443
1.69533	0.0939369
1.702	0.0872612
1.70867	0.0772476
1.71533	0.067234
1.722	0.0591278
1.72867	0.0524521
1.73533	0.0500679
1.742	0.0534058
1.74867	0.0596046
1.75533	0.0658035
1.762	0.0700951
1.76867	0.0743866
1.77533	0.0777245
1.782	0.0796318
1.78867	0.0815392
1.79533	0.0829697
1.802	0.0839233
1.80867	0.0824928
1.81533	0.0805855
1.822	0.079155
1.82867	0.0772476
1.83533	0.0758171
1.842	0.0758171
1.84867	0.0777245
1.85533	0.0805855
1.862	0.082016
1.86867	0.0829697
1.87533	0.0839233
1.882	0.0839233
1.88867	0.0834465
1.89533	0.0829697
1.902	0.0858307
1.90867	0.0905991
1.91533	0.0967979
1.922	0.102997
1.92867	0.109196
1.93533	0.115871
1.942	0.12064
1.94867	0.124454
1.95533	0.127792
1.962	0.132084
1.96867	0.137329
1.97533	0.143528
1.982	0.152111
1.98867	0.163078
1.99533	0.173092
2.002	0.180721
2.00867	0.18549
2.01533	0.18549
2.022	0.180721
2.02867	0.171661
2.03533	0.161171
2.042	0.148773
2.04867	0.136852
2.05533	0.126362
2.062	0.116825
2.06867	0.108719
2.07533	0.101566
2.082	0.0972748
2.08867	0.0948906
2.09533	0.0925064
2.102	0.0910759
2.10867	0.0896454
2.11533	0.0891685
2.122	0.0910759
2.12867	0.0948906
2.13533	0.0991821
2.142	0.103474
2.14867	0.107288
2.15533	0.110149
2.162	0.110626
2.16867	0.107765
2.17533	0.102997
2.182	0.0987053
2.18867	0.0958443
2.19533	0.0925064
2.202	0.087738
2.20867	0.0844002
2.21533	0.082016
2.222	0.082016
2.22867	0.0844002
2.23533	0.0925064
2.242	0.109673
2.24867	0.134945
2.25533	0.164986
2.262	0.19455
2.26867	0.218868
2.27533	0.23365
2.282	0.236034
2.28867	0.227451
2.29533	0.212193
2.302	0.19598
2.30867	0.181675
2.31533	0.175476
2.322	0.180721
2.32867	0.200272
2.33533	0.237465
2.342	0.2985
2.34867	0.387669
2.35533	0.504494
2.362	0.642776
2.36867	0.790596
2.37533	0.930786
2.382	1.04094
2.38867	1.1034
2.39533	1.10769
2.402	1.05429
2.40867	0.951767
2.41533	0.817776
2.422	0.673294
2.42867	0.535488
2.43533	0.415802
2.442	0.319004
2.44867	0.246525
2.45533	0.195026
2.462	0.15831
2.46867	0.132561
2.47533	0.114441
2.482	0.103474
2.48867	0.0967979
2.49533	0.0920296
2.502	0.087738
2.50867	0.084877
2.51533	0.0824928
2.522	0.0805855
2.52867	0.0782013
2.53533	0.0772476
2.542	0.0782013
2.54867	0.0796318
2.55533	0.079155
2.562	0.0772476
2.56867	0.0758171
2.57533	0.0753403
2.582	0.0753403
2.58867	0.0753403
2.59533	0.0762939
2.602	0.0777245
2.60867	0.0777245
2.61533	0.0767708
2.622	0.0767708
2.62867	0.0772476
2.63533	0.0777245
2.642	0.0767708
2.64867	0.0758171
2.65533	0.0739098
2.662	0.0700951
2.66867	0.0658035
2.67533	0.0629425
2.682	0.0624657
2.68867	0.0629425
2.69533	0.064373
2.702	0.0667572
2.70867	0.0705719
2.71533	0.0753403
2.722	0.0796318
2.72867	0.0844002
2.73533	0.0886917
2.742	0.0925064
2.74867	0.0958443
2.75533	0.099659
2.762	0.10252
2.76867	0.103951
2.77533	0.104427
2.782	0.103951
2.78867	0.102043
2.79533	0.0991821
2.802	0.0958443
2.80867	0.0925064
2.81533	0.0886917
2.822	0.0853539
2.82867	0.0815392
2.83533	0.0786781
2.842	0.0772476
2.84867	0.0772476
2.85533	0.0777245
2.862	0.0786781
2.86867	0.0786781
2.87533	0.0777245
2.882	0.0762939
2.88867	0.0743866
2.89533	0.0739098
2.902	0.0724792
2.90867	0.0724792
2.91533	0.0729561
2.922	0.0739098
2.92867	0.0739098
2.93533	0.0739098
2.942	0.0753403
2.94867	0.0767708
2.95533	0.0772476
2.962	0.0767708
2.96867	0.0767708
2.97533	0.0758171
2.982	0.0729561
2.98867	0.0696182
2.99533	0.0681877
3.002	0.0681877
3.00867	0.0691414
3.01533	0.0705719
3.022	0.0724792
3.02867	0.0739098
3.03533	0.0739098
3.042	0.0729561
3.04867	0.0715256
3.05533	0.0710487
3.062	0.0720024
3.06867	0.0734329
3.07533	0.0753403
3.082	0.0753403
3.08867	0.0724792
3.09533	0.0677109
3.102	0.064373
3.10867	0.0624657
3.11533	0.0605583
3.122	0.0596046
3.12867	0.0624657
3.13533	0.0677109
3.142	0.0715256
3.14867	0.0720024
3.15533	0.0705719
3.162	0.0700951
3.16867	0.0696182
3.17533	0.0691414
3.182	0.0691414
3.18867	0.0696182
3.19533	0.0710487
3.202	0.0715256
3.20867	0.0724792
3.21533	0.0724792
3.222	0.0724792
3.22867	0.0734329
3.23533	0.0743866
3.242	0.0753403
3.24867	0.0758171
3.25533	0.0753403
3.262	0.0743866
3.26867	0.0729561
3.27533	0.0720024
3.282	0.0710487
3.28867	0.0696182
3.29533	0.0696182
3.302	0.0696182
3.30867	0.0710487
3.31533	0.0720024
3.322	0.0734329
3.32867	0.0758171
3.33533	0.0786781
3.342	0.0805855
3.34867	0.0810623
3.35533	0.0810623
3.362	0.0815392
3.36867	0.0796318
3.37533	0.0772476
3.382	0.0762939
3.38867	0.079155
3.39533	0.0839233
3.402	0.0886917
3.40867	0.0929832
3.41533	0.0958443
3.422	0.0958443
3.42867	0.0929832
3.43533	0.0886917
3.442	0.084877
3.44867	0.0815392
3.45533	0.0801086
3.462	0.0796318
3.46867	0.0786781
3.47533	0.0767708
3.482	0.0753403
3.48867	0.0743866
3.49533	0.0729561
3.502	0.0705719
3.50867	0.0696182
3.51533	0.0710487
3.522	0.0720024
3.52867	0.0705719
3.53533	0.0681877
3.542	0.0677109
3.54867	0.0691414
3.55533	0.0705719
3.562	0.0710487
3.56867	0.0720024
3.57533	0.0739098
3.582	0.0748634
3.58867	0.0734329
3.59533	0.0691414
3.602	0.0653267
3.60867	0.0629425
3.61533	0.0634193
3.622	0.0662804
3.62867	0.0691414
3.63533	0.0720024
3.642	0.0739098
3.64867	0.0748634
3.65533	0.0748634
3.662	0.0734329
3.66867	0.0724792
3.67533	0.0724792
3.682	0.0743866
3.68867	0.0748634
3.69533	0.0724792
3.702	0.0686646
3.70867	0.0658035
3.71533	0.0638962
3.722	0.0610352
3.72867	0.0596046
3.73533	0.0605583
3.742	0.0629425
3.74867	0.0653267
3.75533	0.0667572
3.762	0.0681877
3.76867	0.0700951
3.77533	0.0720024
3.782	0.0724792
3.78867	0.0729561
3.79533	0.0724792
3.802	0.0720024
3.80867	0.0710487
3.81533	0.0686646
3.822	0.067234
3.82867	0.0653267
3.83533	0.064373
3.842	0.064373
3.84867	0.0653267
3.85533	0.0677109
3.862	0.0696182
3.86867	0.0705719
3.87533	0.0705719
3.882	0.0700951
3.88867	0.0700951
3.89533	0.0700951
3.902	0.0710487
3.90867	0.0720024
3.91533	0.0734329
3.922	0.0748634
3.92867	0.0753403
3.93533	0.0758171
3.942	0.0762939
3.94867	0.0753403
3.95533	0.0734329
3.962	0.0696182
3.96867	0.0648499
3.97533	0.0596046
3.982	0.0557899
3.98867	0.0548363
3.99533	0.0553131
4.002	0.0567436
4.00867	0.0596046
4.01533	0.064373
4.022	0.0681877
4.02867	0.0700951
4.03533	0.0715256
4.042	0.0729561
4.04867	0.0743866
4.05533	0.0734329
4.062	0.0729561
4.06867	0.0734329
4.07533	0.0753403
4.082	0.079155
4.08867	0.0839233
4.09533	0.0891685
4.102	0.0953674
4.10867	0.102043
4.11533	0.109673
4.122	0.116825
4.12867	0.123501
4.13533	0.129223
4.142	0.134468
4.14867	0.13876
4.15533	0.142097
4.162	0.145912
4.16867	0.149727
4.17533	0.153542
4.182	0.156879
4.18867	0.160694
4.19533	0.164509
4.202	0.166416
4.20867	0.16737
4.21533	0.168324
4.222	0.169754
4.22867	0.171661
4.23533	0.173092
4.242	0.173569
4.24867	0.174522
4.25533	0.174999
4.262	0.175953
4.26867	0.17643
4.27533	0.179291
4.282	0.182152
4.28867	0.18549
4.29533	0.188351
4.302	0.189781
4.30867	0.189781
4.31533	0.187874
4.322	0.18692
4.32867	0.18692
4.33533	0.188351
4.342	0.190258
4.34867	0.192642
4.35533	0.195503
4.362	0.198841
4.36867	0.200748
4.37533	0.200272
4.382	0.200272
4.38867	0.200272
4.39533	0.200272
4.402	0.198841
4.40867	0.198364
4.41533	0.199795
4.422	0.201225
4.42867	0.202179
4.43533	0.202656
4.442	0.202656
4.44867	0.201702
4.45533	0.199795
4.462	0.198841
4.46867	0.197887
4.47533	0.196934
4.482	0.196457
4.48867	0.197411
4.49533	0.197887
4.502	0.198364
4.50867	0.198364
4.51533	0.200272
4.522	0.202179
4.52867	0.203609
4.53533	0.204086
4.542	0.205517
4.54867	0.206947
4.55533	0.208378
4.562	0.208378
4.56867	0.209332
4.57533	0.210285
4.582	0.210285
4.58867	0.209332
4.59533	0.207901
4.602	0.208855
4.60867	0.210285
4.61533	0.211716
4.622	0.212669
4.62867	0.213623
4.63533	0.2141
4.642	0.213623
4.64867	0.212669
4.65533	0.212669
4.662	0.215054
4.66867	0.218391
4.67533	0.221729
4.682	0.223637
4.68867	0.22459
4.69533	0.224113
4.702	0.222683
4.70867	0.219345
4.71533	0.21553
4.722	0.212193
4.72867	0.210285
4.73533	0.210762
4.742	0.212193
4.74867	0.21553
4.75533	0.218868
4.762	0.221729
4.76867	0.223637
4.77533	0.224113
4.782	0.223637
4.78867	0.222206
4.79533	0.221252
4.802	0.220776
4.80867	0.220776
4.81533	0.221252
4.822	0.221252
4.82867	0.221729
4.83533	0.222683
4.842	0.223637
4.84867	0.224113
4.85533	0.224113
4.862	0.224113
4.86867	0.225067
4.87533	0.226498
4.882	0.226974
4.88867	0.227451
4.89533	0.226974
4.902	0.226974
4.90867	0.225544
4.91533	0.22459
4.922	0.224113
4.92867	0.223637
4.93533	0.223637
4.942	0.223637
4.94867	0.224113
4.95533	0.225067
4.962	0.225544
4.96867	0.225544
4.97533	0.225544
4.982	0.226021
4.98867	0.226498
4.99533	0.226974
5.002	0.227451
5.00867	0.227928
5.01533	0.228405
5.022	0.227928
5.02867	0.226974
5.03533	0.225067
5.042	0.22316
5.04867	0.221729
5.05533	0.220299
5.062	0.220776
5.06867	0.220299
5.07533	0.219345
5.082	0.218391
5.08867	0.218868
5.09533	0.219822
5.102	0.220776
5.10867	0.220776
5.11533	0.222206
5.122	0.224113
5.12867	0.226021
5.13533	0.228405
5.142	0.229836
5.14867	0.231266
5.15533	0.231266
5.162	0.231743
5.16867	0.230789
5.17533	0.228882
5.182	0.225544
5.18867	0.223637
5.19533	0.223637
5.202	0.22459
5.20867	0.225544
5.21533	0.226021
5.222	0.227451
5.22867	0.228405
5.23533	0.227928
5.242	0.226974
5.24867	0.226498
5.25533	0.226498
5.262	0.227928
5.26867	0.229359
5.27533	0.230789
5.282	0.230789
5.28867	0.229359
5.29533	0.228405
5.302	0.227928
5.30867	0.228882
5.31533	0.229836
5.322	0.230789
5.32867	0.229836
5.33533	0.226974
5.342	0.224113
5.34867	0.222206
5.35533	0.221252
5.362	0.221729
5.36867	0.222683
5.37533	0.224113
5.382	0.226021
5.38867	0.226974
5.39533	0.227451
5.402	0.228405
5.40867	0.229359
5.41533	0.230312
5.422	0.230789
5.42867	0.229836
5.43533	0.228405
5.442	0.227928
5.44867	0.228882
5.45533	0.229359
5.462	0.228882
5.46867	0.228882
5.47533	0.228882
5.482	0.228405
5.48867	0.228405
5.49533	0.229359
5.502	0.230789
5.50867	0.231266
5.51533	0.230789
5.522	0.229359
5.52867	0.228405
5.53533	0.226021
5.542	0.225067
5.54867	0.225067
5.55533	0.226974
5.562	0.228882
5.56867	0.229836
5.57533	0.231266
5.582	0.232697
5.58867	0.23365
5.59533	0.23365
5.602	0.232697
5.60867	0.231743
5.61533	0.231743
5.622	0.233173
5.62867	0.234127
5.63533	0.235081
5.642	0.235558
5.64867	0.236034
5.65533	0.234604
5.662	0.232697
5.66867	0.231266
5.67533	0.231266
5.682	0.232697
5.68867	0.23365
5.69533	0.235081
5.702	0.235081
5.70867	0.235081
5.71533	0.235081
5.722	0.236511
5.72867	0.238895
5.73533	0.240803
5.742	0.24271
5.74867	0.243664
5.75533	0.243187
5.762	0.241756
5.76867	0.238895
5.77533	0.237942
5.782	0.237942
5.78867	0.238895
5.79533	0.240803
5.802	0.242233
5.80867	0.243187
5.81533	0.241756
5.822	0.239849
5.82867	0.236988
5.83533	0.235081
5.842	0.234127
5.84867	0.23365
5.85533	0.236034
5.862	0.239372
5.86867	0.24271
5.87533	0.244617
5.882	0.247478
5.88867	0.25034
5.89533	0.253201
5.902	0.255108
5.90867	0.256538
5.91533	0.258446
5.922	0.26083
5.92867	0.263691
5.93533	0.267029
5.942	0.26989
5.94867	0.272274
5.95533	0.273705
5.962	0.274181
5.96867	0.274181
5.97533	0.272751
5.982	0.270844
5.98867	0.268459
5.99533	0.266075
6.002	0.265121
6.00867	0.264168
6.01533	0.262737
6.022	0.26226
6.02867	0.263214
6.03533	0.265121
6.042	0.265598
6.04867	0.263691
6.05533	0.261307
6.062	0.257492
6.06867	0.252724
6.07533	0.247955
6.082	0.245094
6.08867	0.244141
6.09533	0.244617
6.102	0.246525
6.10867	0.249386
6.11533	0.25177
6.122	0.25177
6.12867	0.251293
6.13533	0.251293
6.142	0.252247
6.14867	0.253201
6.15533	0.254154
6.162	0.255108
6.16867	0.257492
6.17533	0.259876
6.182	0.262737
6.18867	0.264168
6.19533	0.266075
6.202	0.269413
6.20867	0.273228
6.21533	0.276089
6.222	0.277519
6.22867	0.278473
6.23533	0.27895
6.242	0.277996
6.24867	0.277042
6.25533	0.277042
6.262	0.276566
6.26867	0.276566
6.27533	0.276566
6.282	0.275612
6.28867	0.274658
6.29533	0.274181
6.302	0.274658
6.30867	0.274181
6.31533	0.274181
6.322	0.274181
6.32867	0.272751
6.33533	0.269413
6.342	0.264645
6.34867	0.26083
6.35533	0.257969
6.362	0.256062
6.36867	0.254631
6.37533	0.255585
6.382	0.259399
6.38867	0.263214
6.39533	0.266552
6.402	0.268459
6.40867	0.26989
6.41533	0.26989
6.422	0.267982
6.42867	0.265598
6.43533	0.264168
6.442	0.263691
6.44867	0.263214
6.45533	0.263214
6.462	0.263691
6.46867	0.264168
6.47533	0.264168
6.482	0.264168
6.48867	0.265121
6.49533	0.266552
6.502	0.268459
6.50867	0.269413
6.51533	0.270844
6.522	0.27132
6.52867	0.270844
6.53533	0.26989
6.542	0.268459
6.54867	0.267506
6.55533	0.267506
6.562	0.268459
6.56867	0.268936
6.57533	0.267982
6.582	0.267029
6.58867	0.267029
6.59533	0.267506
6.602	0.267029
6.60867	0.266075
6.61533	0.266075
6.622	0.266552
6.62867	0.267506
6.63533	0.267506
6.642	0.269413
6.64867	0.271797
6.65533	0.273705
6.662	0.276089
6.66867	0.277042
6.67533	0.277042
6.682	0.277042
6.68867	0.276566
6.69533	0.276566
6.702	0.276089
6.70867	0.276089
6.71533	0.27895
6.722	0.282288
6.72867	0.285149
6.73533	0.287533
6.742	0.290394
6.74867	0.292778
6.75533	0.294685
6.762	0.29707
6.76867	0.2985
6.77533	0.299931
6.782	0.300407
6.78867	0.302315
6.79533	0.303745
6.802	0.304699
6.80867	0.306129
6.81533	0.309944
6.822	0.316143
6.82867	0.320911
6.83533	0.324726
6.842	0.328541
6.84867	0.333786
6.85533	0.338554
6.862	0.341415
6.86867	0.344276
6.87533	0.349522
6.882	0.355244
6.88867	0.360966
6.89533	0.366688
6.902	0.372887
6.90867	0.378609
6.91533	0.383377
6.922	0.389099
6.92867	0.395775
6.93533	0.402927
6.942	0.409603
6.94867	0.416756
6.95533	0.423431
6.962	0.430584
6.96867	0.43869
6.97533	0.44775
6.982	0.458717
6.98867	0.472069
6.99533	0.48542
7.002	0.498772
7.00867	0.511646
7.01533	0.526428
7.022	0.544071
7.02867	0.564575
7.03533	0.586987
7.042	0.611305
7.04867	0.638008
7.05533	0.665665
7.062	0.695229
7.06867	0.727177
7.07533	0.763893
7.082	0.807285
7.08867	0.856876
7.09533	0.913143
7.102	0.975132
7.10867	1.04332
7.11533	1.11818
7.122	1.20211
7.12867	1.2989
7.13533	1.40953
7.142	1.53685
7.14867	1.68371
7.15533	1.85061
7.162	2.03609
7.16867	2.24066
7.17533	2.46382
7.182	2.70748
7.18867	2.96974
7.19533	3.24965
7.202	3.54624
7.20867	3.86095
7.21533	4.1914
7.222	4.53424
7.22867	4.88853
7.23533	5.25141
7.242	5.62048
7.24867	5.99384
7.25533	6.37054
7.262	6.74772
7.26867	7.12395
7.27533	7.50065
7.282	7.8783
7.28867	8.25548
7.29533	8.62932
7.302	9.00126
7.30867	9.37271
7.31533	9.74178
7.322	10.1066
7.32867	10.4685
7.33533	10.8266
7.342	11.1828
7.34867	11.5371
7.35533	11.8895
7.362	12.2409
7.36867	12.5909
7.37533	12.9395
7.382	13.2871
7.38867	13.6337
7.39533	13.9751
7.402	14.3118
7.40867	14.6427
7.41533	14.9684
7.422	15.2874
7.42867	15.5997
7.43533	15.9054
7.442	16.2034
7.44867	16.4933
7.45533	16.7718
7.462	17.0369
7.46867	17.2873
7.47533	17.5214
7.482	17.7388
7.48867	17.9377
7.49533	18.1165
7.502	18.271
7.50867	18.4002
7.51533	18.5027
7.522	18.5771
7.52867	18.62
7.53533	18.6281
7.542	18.6
7.54867	18.5289
7.55533	18.4107
7.562	18.2409
7.56867	18.0187
7.57533	17.7522
7.582	17.4646
7.58867	17.2033
7.59533	17.0283
7.602	16.9845
7.60867	16.9625
7.61533	16.7956
7.622	16.5854
7.62867	16.5095
7.63533	16.5401
7.642	16.458
7.64867	16.7804
7.65533	19.3472
7.662	27.1087
7.66867	43.942
7.67533	73.9894
7.682	120.25
7.68867	182.313
7.69533	254.665
7.702	326.558
7.70867	384.159
7.71533	414.961
7.722	412.329
7.72867	377.464
7.73533	318.284
7.742	246.825
7.74867	176.079
7.75533	116.386
7.762	72.6686
7.76867	44.3058
7.77533	27.5149
7.782	18.0984
7.78867	12.8894
7.79533	9.94062
7.802	8.18443
7.80867	7.06959
7.81533	6.31952
7.822	5.78976
7.82867	5.40161
7.83533	5.10931
7.842	4.88663
7.84867	4.71544
7.85533	4.58241
7.862	4.47416
7.86867	4.38356
7.87533	4.30584
7.882	4.23527
7.88867	4.16565
7.89533	4.09412
7.902	4.02021
7.90867	3.9463
7.91533	3.87192
7.922	3.79658
7.92867	3.72124
7.93533	3.64971
7.942	3.58534
7.94867	3.52716
7.95533	3.47805
7.962	3.43847
7.96867	3.40986
7.97533	3.39079
7.982	3.37696
7.98867	3.36647
7.99533	3.35646
8.002	3.34454
8.00867	3.3288
8.01533	3.30734
8.022	3.2835
8.02867	3.25632
8.03533	3.2258
8.042	3.19195
8.04867	3.15523
8.05533	3.11661
8.062	3.07369
8.06867	3.02649
8.07533	2.97403
8.082	2.91824
8.08867	2.86102
8.09533	2.80333
8.102	2.74849
8.10867	2.69842
8.11533	2.65455
8.122	2.61736
8.12867	2.58636
8.13533	2.56014
8.142	2.53534
8.14867	2.51007
8.15533	2.48289
8.162	2.45285
8.16867	2.41709
8.17533	2.37703
8.182	2.33555
8.18867	2.29454
8.19533	2.25544
8.202	2.21872
8.20867	2.1863
8.21533	2.15769
8.222	2.13242
8.22867	2.10953
8.23533	2.08807
8.242	2.06852
8.24867	2.05135
8.25533	2.03562
8.262	2.02131
8.26867	2.00796
8.27533	1.99413
8.282	1.97983
8.28867	1.96457
8.29533	1.95026
8.302	1.9393
8.30867	1.93834
8.31533	1.95503
8.322	2.00033
8.32867	2.08426
8.33533	2.21443
8.342	2.39229
8.34867	2.61116
8.35533	2.85053
8.362	3.08037
8.36867	3.26633
8.37533	3.37696
8.382	3.38888
8.38867	3.29685
8.39533	3.11279
8.402	2.86341
8.40867	2.58017
8.41533	2.29406
8.422	2.03133
8.42867	1.80817
8.43533	1.62983
8.442	1.49536
8.44867	1.39999
8.45533	1.33801
8.462	1.30129
8.46867	1.28365
8.47533	1.28126
8.482	1.29128
8.48867	1.31035
8.49533	1.3361
8.502	1.36566
8.50867	1.39713
8.51533	1.4286
8.522	1.45626
8.52867	1.47963
8.53533	1.50061
8.542	1.52063
8.54867	1.54114
8.55533	1.56164
8.562	1.58119
8.56867	1.59931
8.57533	1.616
8.582	1.63126
8.58867	1.64509
8.59533	1.65844
8.602	1.67656
8.60867	1.70183
8.61533	1.73378
8.622	1.7705
8.62867	1.81198
8.63533	1.85776
8.642	1.90353
8.64867	1.94502
8.65533	1.9803
8.662	2.00748
8.66867	2.02417
8.67533	2.02847
8.682	2.01797
8.68867	1.99175
8.69533	1.94931
8.702	1.88923
8.70867	1.81532
8.71533	1.72901
8.722	1.63221
8.72867	1.52922
8.73533	1.42336
8.742	1.31893
8.74867	1.21689
8.75533	1.12057
8.762	1.03235
8.76867	0.952721
8.77533	0.880241
8.782	0.814915
8.78867	0.757694
8.79533	0.70858
8.802	0.666142
8.80867	0.629902
8.81533	0.600338
8.822	0.575542
8.82867	0.554085
8.83533	0.534058
8.842	0.514984
8.84867	0.498295
8.85533	0.484467
8.862	0.473976
8.86867	0.46587
8.87533	0.459194
8.882	0.454903
8.88867	0.452042
8.89533	0.450134
8.902	0.449181
8.90867	0.450611
8.91533	0.455379
8.922	0.460625
8.92867	0.467777
8.93533	0.478745
8.942	0.493526
8.94867	0.512123
8.95533	0.534534
8.962	0.563145
8.96867	0.598431
8.97533	0.640392
8.982	0.689983
8.98867	0.746727
8.99533	0.8111
9.002	0.881195
9.00867	0.954151
9.01533	1.02663
9.022	1.091
9.02867	1.14489
9.03533	1.18351
9.042	1.20401
9.04867	1.20401
9.05533	1.18637
9.062	1.15633
9.06867	1.11723
9.07533	1.07574
9.082	1.03712
9.08867	1.00422
9.09533	0.977039
9.102	0.956535
9.10867	0.9408
9.11533	0.928402
9.122	0.916958
9.12867	0.904083
9.13533	0.890255
9.142	0.874519
9.14867	0.856876
9.15533	0.835896
9.162	0.812054
9.16867	0.787258
9.17533	0.760555
9.182	0.731468
9.18867	0.699043
9.19533	0.663757
9.202	0.626564
9.20867	0.58651
9.21533	0.545025
9.222	0.503063
9.22867	0.463486
9.23533	0.426292
9.242	0.391006
9.24867	0.358582
9.25533	0.330448
9.262	0.305176
9.26867	0.282288
9.27533	0.26083
9.282	0.240803
9.28867	0.221729
9.29533	0.202656
9.302	0.18549
9.30867	0.169754
9.31533	0.156879
9.322	0.146866
9.32867	0.139236
9.33533	0.133514
9.342	0.127316
9.34867	0.12064
9.35533	0.11301
9.362	0.104904
9.36867	0.0967979
9.37533	0.0891685
9.382	0.0824928
9.38867	0.0767708
9.39533	0.0710487
9.402	0.0667572
9.40867	0.0634193
9.41533	0.0619888
9.422	0.0605583
9.42867	0.0591278
9.43533	0.0576973
9.442	0.0553131
9.44867	0.0514984
9.45533	0.0462532
9.462	0.0414848
9.46867	0.038147
9.47533	0.0367165
9.482	0.0362396
9.48867	0.0357628
9.49533	0.0352859
9.502	0.0348091
9.50867	0.0333786
9.51533	0.0309944
9.522	0.0281334
9.52867	0.026226
9.53533	0.0267029
9.542	0.0276566
9.54867	0.0295639
9.55533	0.0319481
9.562	0.0348091
9.56867	0.0367165
9.57533	0.0367165
9.582	0.0362396
9.58867	0.0343323
9.59533	0.0319481
9.602	0.0300407
9.60867	0.0281334
9.61533	0.0271797
9.622	0.0271797
9.62867	0.0267029
9.63533	0.0257492
9.642	0.0243187
9.64867	0.0219345
9.65533	0.0190735
9.662	0.0166893
9.66867	0.014782
9.67533	0.0128746
9.682	0.0114441
9.68867	0.0109673
9.69533	0.0114441
9.702	0.0104904
9.70867	0.00810623
9.71533	0.00572205
9.722	0.0038147
9.72867	0.00238419
9.73533	0.00143051
9.742	0.00143051
9.74867	0.00286102
9.75533	0.00476837
9.762	0.00619888
9.76867	0.00810623
9.77533	0.00905991
9.782	0.0104904
9.78867	0.0138283
9.79533	0.0200272
9.802	0.0281334
9.80867	0.0367165
9.81533	0.0457764
9.822	0.0557899
9.82867	0.0662804
9.83533	0.0748634
9.842	0.082016
9.84867	0.0896454
9.85533	0.0972748
9.862	0.104427
9.86867	0.110626
9.87533	0.115395
9.882	0.119209
9.88867	0.12064
9.89533	0.12064
9.902	0.119209
9.90867	0.117779
9.91533	0.117302
9.922	0.117302
9.92867	0.118256
9.93533	0.118256
9.942	0.117779
9.94867	0.114918
9.95533	0.110626
9.962	0.104904
9.96867	0.0977516
9.97533	0.0910759
9.982	0.0853539
9.98867	0.082016
9.99533	0.0810623
10.002	0.0824928
10.0087	0.084877
10.0153	0.087738
10.022	0.0915527
10.0287	0.0948906
10.0353	0.0982285
10.042	0.102043
10.0487	0.107765
10.0553	0.115395
10.062	0.123978
10.0687	0.133991
10.0753	0.143528
10.082	0.153542
10.0887	0.164986
10.0953	0.176907
10.102	0.187874
10.1087	0.199318
10.1153	0.211239
10.122	0.224113
10.1287	0.236511
10.1353	0.247955
10.142	0.258446
10.1487	0.268459
10.1553	0.276089
10.162	0.280857
10.1687	0.282288
10.1753	0.282288
10.182	0.281334
10.1887	0.28038
10.1953	0.279427
10.202	0.27895
10.2087	0.278473
10.2153	0.276566
10.222	0.274658
10.2287	0.272751
10.2353	0.268936
10.242	0.263214
10.2487	0.256062
10.2553	0.248909
10.262	0.24128
10.2687	0.232697
10.2753	0.223637
10.282	0.215054
10.2887	0.207901
10.2953	0.200272
10.302	0.191212
10.3087	0.181675
10.3153	0.172615
10.322	0.163555
10.3287	0.154495
10.3353	0.146389
10.342	0.13876
10.3487	0.130653
10.3553	0.121117
10.362	0.109673
10.3687	0.0967979
10.3753	0.0829697
10.382	0.0686646
10.3887	0.0548363
10.3953	0.0424385
10.402	0.0319481
10.4087	0.0228882
10.4153	0.0162125
10.422	0.0100136
10.4287	0.0038147
10.4353	-0.00333786
10.442	-0.0109673
10.4487	-0.0200272
10.4553	-0.0286102
10.462	-0.0371933
10.4687	-0.0452995
10.4753	-0.0538826
10.482	-0.0610352
10.4887	-0.0677109
10.4953	-0.0743866
10.502	-0.082016
10.5087	-0.0886917
10.5153	-0.0929832
10.522	-0.0953674
10.5287	-0.0972748
10.5353	-0.0991821
10.542	-0.101566
10.5487	-0.105858
10.5553	-0.11301
10.562	-0.121593
10.5687	-0.128746
10.5753	-0.134468
10.582	-0.13876
10.5887	-0.140667
10.5953	-0.14019
10.602	-0.14019
10.6087	-0.142097
10.6153	-0.143528
10.622	-0.145912
10.6287	-0.149727
10.6353	-0.153542
10.642	-0.156879
10.6487	-0.15831
10.6553	-0.161648
10.662	-0.164986
10.6687	-0.168324
10.6753	-0.172615
10.682	-0.176907
10.6887	-0.182152
10.6953	-0.186443
10.702	-0.189781
10.7087	-0.192642
10.7153	-0.192642
10.722	-0.191689
10.7287	-0.192165
10.7353	-0.193119
10.742	-0.193119
10.7487	-0.191212
10.7553	-0.191212
10.762	-0.192642
10.7687	-0.193119
10.7753	-0.192642
10.782	-0.193119
10.7887	-0.194073
10.7953	-0.194073
10.802	-0.192165
10.8087	-0.188828
10.8153	-0.185013
10.822	-0.181198
10.8287	-0.178814
10.8353	-0.177383
10.842	-0.175953
10.8487	-0.175476
10.8553	-0.175953
10.862	-0.177383
10.8687	-0.17643
10.8753	-0.174046
10.882	-0.171185
10.8887	-0.170708
10.8953	-0.171185
10.902	-0.172138
10.9087	-0.173569
10.9153	-0.176907
10.922	-0.179768
10.9287	-0.180721
10.9353	-0.179768
10.942	-0.178337
10.9487	-0.177383
10.9553	-0.17643
10.962	-0.175953
10.9687	-0.176907
10.9753	-0.176907
10.982	-0.175476
10.9887	-0.173092
10.9953	-0.169754
11.002	-0.165462
11.0087	-0.162601
11.0153	-0.160217
11.022	-0.158787
11.0287	-0.15831
11.0353	-0.15831
11.042	-0.15831
11.0487	-0.157356
11.0553	-0.156403
11.062	-0.154495
11.0687	-0.152111
11.0753	-0.150204
11.082	-0.148773
11.0887	-0.146866
11.0953	-0.144482
11.102	-0.142574
11.1087	-0.141144
11.1153	-0.139236
11.122	-0.136375
11.1287	-0.133991
11.1353	-0.13113
11.142	-0.128269
11.1487	-0.126362
11.1553	-0.124931
11.162	-0.122547
11.1687	-0.119209
11.1753	-0.115871
11.182	-0.112534
11.1887	-0.108719
11.1953	-0.104904
11.202	-0.101566
11.2087	-0.0991821
11.2153	-0.0972748
11.222	-0.0967979
11.2287	-0.0963211
11.2353	-0.0958443
11.242	-0.0958443
11.2487	-0.0963211
11.2553	-0.0963211
11.262	-0.0958443
11.2687	-0.0948906
11.2753	-0.0939369
11.282	-0.0934601
11.2887	-0.0929832
11.2953	-0.0925064
11.302	-0.0905991
11.3087	-0.0886917
11.3153	-0.0872612
11.322	-0.084877
11.3287	-0.0829697
11.3353	-0.0815392
11.342	-0.0810623
11.3487	-0.0824928
11.3553	-0.0829697
11.362	-0.0834465
11.3687	-0.0834465
11.3753	-0.0839233
11.382	-0.0839233
11.3887	-0.0844002
11.3953	-0.0853539
11.402	-0.0853539
11.4087	-0.0853539
11.4153	-0.084877
11.422	-0.0829697
11.4287	-0.0801086
11.4353	-0.0762939
11.442	-0.0734329
11.4487	-0.0710487
11.4553	-0.0691414
11.462	-0.0662804
11.4687	-0.0638962
11.4753	-0.0619888
11.482	-0.061512
11.4887	-0.0619888
11.4953	-0.061512
11.502	-0.061512
11.5087	-0.0605583
11.5153	-0.0600815
11.522	-0.0581741
11.5287	-0.0548363
11.5353	-0.0514984
11.542	-0.0491142
11.5487	-0.0472069
11.5553	-0.0452995
11.562	-0.043869
11.5687	-0.0429153
11.5753	-0.0424385
11.582	-0.0414848
11.5887	-0.0414848
11.5953	-0.0419617
11.602	-0.0414848
11.6087	-0.0400543
11.6153	-0.0400543
11.622	-0.041008
11.6287	-0.0414848
11.6353	-0.041008
11.642	-0.0395775
11.6487	-0.038147
11.6553	-0.0348091
11.662	-0.0300407
11.6687	-0.0252724
11.6753	-0.0214577
11.682	-0.0190735
11.6887	-0.0185966
11.6953	-0.0190735
11.702	-0.020504
11.7087	-0.0209808
11.7153	-0.0214577
11.722	-0.0219345
11.7287	-0.0219345
11.7353	-0.0219345
11.742	-0.0219345
11.7487	-0.0224113
11.7553	-0.0219345
11.762	-0.0195503
11.7687	-0.0166893
11.7753	-0.0138283
11.782	-0.0109673
11.7887	-0.00858307
11.7953	-0.00762939
11.802	-0.00858307
11.8087	-0.00953674
11.8153	-0.00953674
11.822	-0.00905991
11.8287	-0.00762939
11.8353	-0.00524521
11.842	-0.00190735
11.8487	0.00143051
11.8553	0.00333786
11.862	0.00524521
11.8687	0.00667572
11.8753	0.00858307
11.882	0.0114441
11.8887	0.0133514
11.8953	0.0143051
11.902	0.014782
11.9087	0.0143051
11.9153	0.0128746
11.922	0.0114441
11.9287	0.0109673
11.9353	0.0119209
11.942	0.0128746
11.9487	0.0138283
11.9553	0.0143051
11.962	0.0157356
11.9687	0.0171661
11.9753	0.017643
11.982	0.0181198
11.9887	0.0181198
11.9953	0.0166893
12.002	0.014782
12.0087	0.0128746
12.0153	0.0119209
12.022	0.0128746
12.0287	0.0138283
12.0353	0.0143051
12.042	0.0138283
12.0487	0.0119209
12.0553	0.00953674
12.062	0.00715256
12.0687	0.00572205
12.0753	0.00619888
12.082	0.00762939
12.0887	0.00905991
12.0953	0.0104904
12.102	0.0109673
12.1087	0.0114441
12.1153	0.0119209
12.122	0.0109673
12.1287	0.00858307
12.1353	0.00572205
12.142	0.00286102
12.1487	-0.00143051
12.1553	-0.00572205
12.162	-0.0100136
12.1687	-0.0128746
12.1753	-0.014782
12.182	-0.0166893
12.1887	-0.0190735
12.1953	-0.020504
12.202	-0.0209808
12.2087	-0.0228882
12.2153	-0.0281334
12.222	-0.0343323
12.2287	-0.0400543
12.2353	-0.0457764
12.242	-0.0529289
12.2487	-0.0596046
12.2553	-0.0658035
12.262	-0.0710487
12.2687	-0.0782013
12.2753	-0.0858307
12.282	-0.0925064
12.2887	-0.0972748
12.2953	-0.10252
12.302	-0.107765
12.3087	-0.11301
12.3153	-0.119686
12.322	-0.126839
12.3287	-0.134945
12.3353	-0.141621
12.342	-0.148773
12.3487	-0.155926
12.3553	-0.163078
12.362	-0.169277
12.3687	-0.175953
12.3753	-0.183582
12.382	-0.189781
12.3887	-0.194073
12.3953	-0.197411
12.402	-0.200748
12.4087	-0.202656
12.4153	-0.203609
12.422	-0.204086
12.4287	-0.20504
12.4353	-0.205994
12.442	-0.208855
12.4487	-0.213146
12.4553	-0.218868
12.462	-0.225067
12.4687	-0.231266
12.4753	-0.236988
12.482	-0.240326
12.4887	-0.243187
12.4953	-0.243664
12.502	-0.244617
12.5087	-0.245094
12.5153	-0.247478
12.522	-0.25177
12.5287	-0.256538
12.5353	-0.26226
12.542	-0.267506
12.5487	-0.271797
12.5553	-0.275135
12.562	-0.277042
12.5687	-0.279427
12.5753	-0.281334
12.582	-0.284672
12.5887	-0.288486
12.5953	-0.292778
12.602	-0.29707
12.6087	-0.299931
12.6153	-0.301361
12.622	-0.301838
12.6287	-0.301838
12.6353	-0.301838
12.642	-0.301838
12.6487	-0.302792
12.6553	-0.305176
12.662	-0.308514
12.6687	-0.312328
12.6753	-0.316143
12.682	-0.320911
12.6887	-0.326157
12.6953	-0.331879
12.702	-0.33617
12.7087	-0.339508
12.7153	-0.341415
12.722	-0.342846
12.7287	-0.342846
12.7353	-0.341892
12.742	-0.341892
12.7487	-0.342369
12.7553	-0.341892
12.762	-0.341892
12.7687	-0.341892
12.7753	-0.342369
12.782	-0.342369
12.7887	-0.343323
12.7953	-0.344753
12.802	-0.346661
12.8087	-0.348091
12.8153	-0.349522
12.822	-0.351429
12.8287	-0.352859
12.8353	-0.35429
12.842	-0.355244
12.8487	-0.356674
12.8553	-0.357628
12.862	-0.358105
12.8687	-0.358582
12.8753	-0.359535
12.882	-0.361443
12.8887	-0.362873
12.8953	-0.362873
12.902	-0.362396
12.9087	-0.361919
12.9153	-0.360966
12.922	-0.359535
12.9287	-0.359535
12.9353	-0.360966
12.942	-0.362396
12.9487	-0.36335
12.9553	-0.365257
12.962	-0.368118
12.9687	-0.370979
12.9753	-0.37241
12.982	-0.373363
12.9887	-0.375748
12.9953	-0.379086
13.002	-0.380993
13.0087	-0.381947
13.0153	-0.383377
13.022	-0.387192
13.0287	-0.391006
13.0353	-0.394344
13.042	-0.397205
13.0487	-0.401974
13.0553	-0.408173
13.062	-0.414848
13.0687	-0.421524
13.0753	-0.429153
13.082	-0.438213
13.0887	-0.44775
13.0953	-0.45681
13.102	-0.46587
13.1087	-0.47493
13.1153	-0.483513
13.122	-0.492573
13.1287	-0.501633
13.1353	-0.513077
13.142	-0.525475
13.1487	-0.539303
13.1553	-0.553608
13.162	-0.567913
13.1687	-0.581741
13.1753	-0.594616
13.182	-0.60606
13.1887	-0.61655
13.1953	-0.626087
13.202	-0.635624
13.2087	-0.644207
13.2153	-0.653267
13.222	-0.662804
13.2287	-0.672817
13.2353	-0.682831
13.242	-0.692368
13.2487	-0.700474
13.2553	-0.707626
13.262	-0.713825
13.2687	-0.720024
13.2753	-0.7267
13.282	-0.734806
13.2887	-0.744343
[truncated: 1,001 more rows]

## Sheet: S4AA_Ado
-0.0431667	0.0209808
-0.0365	0.020504
-0.0298333	0.020504
-0.0231667	0.0200272
-0.0165	0.0190735
-0.00983333	0.0195503
-0.00316667	0.0219345
0.0035	0.0252724
0.0101667	0.0271797
0.0168333	0.0286102
0.0235	0.0305176
0.0301667	0.0329018
0.0368333	0.0343323
0.0435	0.0338554
0.0501667	0.0324249
0.0568333	0.0329018
0.0635	0.0348091
0.0701667	0.0362396
0.0768333	0.0376701
0.0835	0.0391006
0.0901667	0.0419617
0.0968333	0.0433922
0.1035	0.0419617
0.110167	0.0391006
0.116833	0.0367165
0.1235	0.0338554
0.130167	0.0324249
0.136833	0.0319481
0.1435	0.0329018
0.150167	0.0329018
0.156833	0.0314713
0.1635	0.0300407
0.170167	0.0276566
0.176833	0.026226
0.1835	0.0252724
0.190167	0.026226
0.196833	0.0295639
0.2035	0.0338554
0.210167	0.0367165
0.216833	0.0386238
0.2235	0.0405312
0.230167	0.0419617
0.236833	0.0414848
0.2435	0.0395775
0.250167	0.0367165
0.256833	0.0338554
0.2635	0.0324249
0.270167	0.0300407
0.276833	0.0281334
0.2835	0.026226
0.290167	0.026226
0.296833	0.0276566
0.3035	0.0281334
0.310167	0.0267029
0.316833	0.0252724
0.3235	0.0247955
0.330167	0.0247955
0.336833	0.0238419
0.3435	0.023365
0.350167	0.0243187
0.356833	0.0257492
0.3635	0.0276566
0.370167	0.0276566
0.376833	0.0257492
0.3835	0.0238419
0.390167	0.0228882
0.396833	0.0224113
0.4035	0.0228882
0.410167	0.0247955
0.416833	0.0276566
0.4235	0.0305176
0.430167	0.0319481
0.436833	0.0329018
0.4435	0.0338554
0.450167	0.0333786
0.456833	0.0314713
0.4635	0.0286102
0.470167	0.0267029
0.476833	0.0247955
0.4835	0.0243187
0.490167	0.0247955
0.496833	0.0267029
0.5035	0.0290871
0.510167	0.0300407
0.516833	0.0305176
0.5235	0.0300407
0.530167	0.0295639
0.536833	0.0286102
0.5435	0.0281334
0.550167	0.0286102
0.556833	0.0290871
0.5635	0.0295639
0.570167	0.0286102
0.576833	0.0281334
0.5835	0.026226
0.590167	0.0247955
0.596833	0.0252724
0.6035	0.0267029
0.610167	0.0290871
0.616833	0.0305176
0.6235	0.0324249
0.630167	0.0348091
0.636833	0.0362396
0.6435	0.0371933
0.650167	0.038147
0.656833	0.0386238
0.6635	0.038147
0.670167	0.0371933
0.676833	0.0357628
0.6835	0.0348091
0.690167	0.0338554
0.696833	0.0348091
0.7035	0.0371933
0.710167	0.0395775
0.716833	0.0400543
0.7235	0.0395775
0.730167	0.0391006
0.736833	0.0376701
0.7435	0.0367165
0.750167	0.0352859
0.756833	0.0343323
0.7635	0.0338554
0.770167	0.0338554
0.776833	0.0343323
0.7835	0.0357628
0.790167	0.038147
0.796833	0.0405312
0.8035	0.0419617
0.810167	0.0419617
0.816833	0.0419617
0.8235	0.041008
0.830167	0.0400543
0.836833	0.038147
0.8435	0.0367165
0.850167	0.0352859
0.856833	0.0333786
0.8635	0.0314713
0.870167	0.0314713
0.876833	0.0333786
0.8835	0.0348091
0.890167	0.0362396
0.896833	0.0371933
0.9035	0.038147
0.910167	0.0371933
0.916833	0.0357628
0.9235	0.0348091
0.930167	0.0338554
0.936833	0.0338554
0.9435	0.0343323
0.950167	0.0348091
0.956833	0.0367165
0.9635	0.038147
0.970167	0.0400543
0.976833	0.041008
0.9835	0.041008
0.990167	0.0405312
0.996833	0.041008
1.0035	0.0424385
1.01017	0.0424385
1.01683	0.0419617
1.0235	0.041008
1.03017	0.038147
1.03683	0.0357628
1.0435	0.0338554
1.05017	0.0338554
1.05683	0.0348091
1.0635	0.0357628
1.07017	0.0376701
1.07683	0.0391006
1.0835	0.0391006
1.09017	0.0376701
1.09683	0.0367165
1.1035	0.0371933
1.11017	0.038147
1.11683	0.0376701
1.1235	0.0376701
1.13017	0.038147
1.13683	0.0391006
1.1435	0.0400543
1.15017	0.0405312
1.15683	0.0405312
1.1635	0.0414848
1.17017	0.0433922
1.17683	0.0448227
1.1835	0.0462532
1.19017	0.0476837
1.19683	0.0495911
1.2035	0.0500679
1.21017	0.0495911
1.21683	0.0481606
1.2235	0.0472069
1.23017	0.0472069
1.23683	0.0472069
1.2435	0.0472069
1.25017	0.0476837
1.25683	0.0491142
1.2635	0.0505447
1.27017	0.0514984
1.27683	0.0524521
1.2835	0.0529289
1.29017	0.0534058
1.29683	0.0538826
1.3035	0.0562668
1.31017	0.0610352
1.31683	0.0696182
1.3235	0.087738
1.33017	0.121593
1.33683	0.174999
1.3435	0.246048
1.35017	0.328541
1.35683	0.41008
1.3635	0.477791
1.37017	0.521183
1.37683	0.534534
1.3835	0.520706
1.39017	0.488281
1.39683	0.449657
1.4035	0.415325
1.41017	0.391483
1.41683	0.383377
1.4235	0.394821
1.43017	0.436306
1.43683	0.522137
1.4435	0.679493
1.45017	0.961781
1.45683	1.46055
1.4635	2.22683
1.47017	3.11518
1.47683	3.84617
1.4835	4.20523
1.49017	4.15993
1.49683	3.74222
1.5035	2.97976
1.51017	2.04468
1.51683	1.21355
1.5235	0.678062
1.53017	0.415325
1.53683	0.300407
1.5435	0.247478
1.55017	0.219345
1.55683	0.201702
1.5635	0.190258
1.57017	0.182152
1.57683	0.175953
1.5835	0.169277
1.59017	0.162125
1.59683	0.155449
1.6035	0.148773
1.61017	0.143051
1.61683	0.138283
1.6235	0.134468
1.63017	0.131607
1.63683	0.1297
1.6435	0.126839
1.65017	0.123501
1.65683	0.121117
1.6635	0.119209
1.67017	0.117779
1.67683	0.117779
1.6835	0.119209
1.69017	0.118732
1.69683	0.114441
1.7035	0.106335
1.71017	0.0963211
1.71683	0.0867844
1.7235	0.0767708
1.73017	0.0700951
1.73683	0.0686646
1.7435	0.0739098
1.75017	0.0810623
1.75683	0.0872612
1.7635	0.0929832
1.77017	0.0967979
1.77683	0.099659
1.7835	0.099659
1.79017	0.0977516
1.79683	0.0944138
1.8035	0.0910759
1.81017	0.0872612
1.81683	0.0834465
1.8235	0.0801086
1.83017	0.0801086
1.83683	0.0829697
1.8435	0.0853539
1.85017	0.0867844
1.85683	0.087738
1.8635	0.0901222
1.87017	0.0920296
1.87683	0.0939369
1.8835	0.0953674
1.89017	0.0977516
1.89683	0.101089
1.9035	0.104904
1.91017	0.107765
1.91683	0.111103
1.9235	0.115395
1.93017	0.120163
1.93683	0.124931
1.9435	0.129223
1.95017	0.132561
1.95683	0.136375
1.9635	0.14019
1.97017	0.145435
1.97683	0.152588
1.9835	0.160694
1.99017	0.169277
1.99683	0.17786
2.0035	0.18549
2.01017	0.190258
2.01683	0.191689
2.0235	0.189781
2.03017	0.18549
2.03683	0.178814
2.0435	0.169754
2.05017	0.15974
2.05683	0.148773
2.0635	0.138283
2.07017	0.128269
2.07683	0.120163
2.0835	0.116348
2.09017	0.115395
2.09683	0.115395
2.1035	0.115871
2.11017	0.115871
2.11683	0.114918
2.1235	0.112057
2.13017	0.108242
2.13683	0.107288
2.1435	0.109196
2.15017	0.114918
2.15683	0.121593
2.1635	0.127316
2.17017	0.130177
2.17683	0.129223
2.1835	0.124931
2.19017	0.116825
2.19683	0.107765
2.2035	0.100613
2.21017	0.0967979
2.21683	0.0944138
2.2235	0.0939369
2.23017	0.0982285
2.23683	0.108719
2.2435	0.127316
2.25017	0.151634
2.25683	0.179768
2.2635	0.208378
2.27017	0.231743
2.27683	0.244617
2.2835	0.244141
2.29017	0.23222
2.29683	0.212193
2.3035	0.189304
2.31017	0.167847
2.31683	0.151157
2.3235	0.141621
2.33017	0.14019
2.33683	0.147343
2.3435	0.164986
2.35017	0.194073
2.35683	0.234604
2.3635	0.284672
2.37017	0.337601
2.37683	0.388145
2.3835	0.428677
2.39017	0.452042
2.39683	0.452995
2.4035	0.431538
2.41017	0.392437
2.41683	0.341892
2.4235	0.28801
2.43017	0.236511
2.43683	0.191689
2.4435	0.156879
2.45017	0.132084
2.45683	0.114441
2.4635	0.101566
2.47017	0.0925064
2.47683	0.0853539
2.4835	0.0805855
2.49017	0.0777245
2.49683	0.0753403
2.5035	0.0743866
2.51017	0.0753403
2.51683	0.0767708
2.5235	0.0777245
2.53017	0.079155
2.53683	0.0801086
2.5435	0.0805855
2.55017	0.0805855
2.55683	0.0805855
2.5635	0.0810623
2.57017	0.0805855
2.57683	0.079155
2.5835	0.0767708
2.59017	0.0758171
2.59683	0.0758171
2.6035	0.0762939
2.61017	0.0767708
2.61683	0.079155
2.6235	0.0824928
2.63017	0.084877
2.63683	0.0853539
2.6435	0.0844002
2.65017	0.0839233
2.65683	0.0829697
2.6635	0.0815392
2.67017	0.0801086
2.67683	0.0796318
2.6835	0.0801086
2.69017	0.0810623
2.69683	0.0829697
2.7035	0.0863075
2.71017	0.0915527
2.71683	0.0982285
2.7235	0.105858
2.73017	0.11158
2.73683	0.117302
2.7435	0.122547
2.75017	0.126362
2.75683	0.128269
2.7635	0.127792
2.77017	0.127792
2.77683	0.125885
2.7835	0.12207
2.79017	0.116348
2.79683	0.110626
2.8035	0.104904
2.81017	0.0991821
2.81683	0.0929832
2.8235	0.0882149
2.83017	0.0853539
2.83683	0.0834465
2.8435	0.082016
2.85017	0.0815392
2.85683	0.0824928
2.8635	0.0829697
2.87017	0.082016
2.87683	0.0801086
2.8835	0.079155
2.89017	0.0777245
2.89683	0.0772476
2.9035	0.0777245
2.91017	0.0801086
2.91683	0.0829697
2.9235	0.0867844
2.93017	0.0901222
2.93683	0.0905991
2.9435	0.0901222
2.95017	0.0886917
2.95683	0.0882149
2.9635	0.0858307
2.97017	0.0824928
2.97683	0.0805855
2.9835	0.0805855
2.99017	0.0805855
2.99683	0.0801086
3.0035	0.0786781
3.01017	0.0777245
3.01683	0.0767708
3.0235	0.0753403
3.03017	0.0729561
3.03683	0.0710487
3.0435	0.0705719
3.05017	0.0710487
3.05683	0.0724792
3.0635	0.0739098
3.07017	0.0753403
3.07683	0.0772476
3.0835	0.079155
3.09017	0.082016
3.09683	0.0853539
3.1035	0.0882149
3.11017	0.0901222
3.11683	0.0915527
3.1235	0.0929832
3.13017	0.0939369
3.13683	0.0958443
3.1435	0.100613
3.15017	0.108242
3.15683	0.117779
3.1635	0.130177
3.17017	0.144958
3.17683	0.162125
3.1835	0.183582
3.19017	0.209332
3.19683	0.242233
3.2035	0.282288
3.21017	0.328541
3.21683	0.379086
3.2235	0.432014
3.23017	0.486851
3.23683	0.540257
3.2435	0.589371
3.25017	0.633717
3.25683	0.671864
3.2635	0.701427
3.27017	0.720501
3.27683	0.729084
3.2835	0.72813
3.29017	0.716209
3.29683	0.695705
3.3035	0.668049
3.31017	0.635147
3.31683	0.597954
3.3235	0.558376
3.33017	0.517368
3.33683	0.475407
3.3435	0.434875
3.35017	0.398159
3.35683	0.366688
3.3635	0.338554
3.37017	0.314236
3.37683	0.294685
3.3835	0.279427
3.39017	0.264645
3.39683	0.248432
3.4035	0.230789
3.41017	0.213623
3.41683	0.19598
3.4235	0.178337
3.43017	0.162125
3.43683	0.150204
3.4435	0.142574
3.45017	0.137329
3.45683	0.132561
3.4635	0.128269
3.47017	0.123978
3.47683	0.118256
3.4835	0.111103
3.49017	0.103951
3.49683	0.0982285
3.5035	0.0934601
3.51017	0.0901222
3.51683	0.0896454
3.5235	0.0905991
3.53017	0.0915527
3.53683	0.0915527
3.5435	0.0910759
3.55017	0.0905991
3.55683	0.0891685
3.5635	0.0872612
3.57017	0.084877
3.57683	0.0829697
3.5835	0.0810623
3.59017	0.0782013
3.59683	0.0762939
3.6035	0.0743866
3.61017	0.0724792
3.61683	0.0700951
3.6235	0.0686646
3.63017	0.0686646
3.63683	0.0686646
3.6435	0.0691414
3.65017	0.0700951
3.65683	0.0715256
3.6635	0.0724792
3.67017	0.0724792
3.67683	0.0724792
3.6835	0.0710487
3.69017	0.0696182
3.69683	0.0691414
3.7035	0.0696182
3.71017	0.0710487
3.71683	0.0720024
3.7235	0.0748634
3.73017	0.0777245
3.73683	0.0801086
3.7435	0.0801086
3.75017	0.0786781
3.75683	0.0772476
3.7635	0.0758171
3.77017	0.0758171
3.77683	0.0762939
3.7835	0.0767708
3.79017	0.0767708
3.79683	0.0772476
3.8035	0.0777245
3.81017	0.0782013
3.81683	0.079155
3.8235	0.0810623
3.83017	0.0834465
3.83683	0.0844002
3.8435	0.0839233
3.85017	0.0815392
3.85683	0.079155
3.8635	0.0767708
3.87017	0.0758171
3.87683	0.0772476
3.8835	0.079155
3.89017	0.0810623
3.89683	0.0824928
3.9035	0.0829697
3.91017	0.0815392
3.91683	0.0782013
3.9235	0.0753403
3.93017	0.0734329
3.93683	0.0734329
3.9435	0.0743866
3.95017	0.0767708
3.95683	0.0805855
3.9635	0.0839233
3.97017	0.084877
3.97683	0.0834465
3.9835	0.082016
3.99017	0.079155
3.99683	0.0753403
4.0035	0.0715256
4.01017	0.0696182
4.01683	0.0700951
4.0235	0.0715256
4.03017	0.0734329
4.03683	0.0762939
4.0435	0.0810623
4.05017	0.0863075
4.05683	0.0915527
4.0635	0.0963211
4.07017	0.101089
4.07683	0.106335
4.0835	0.109673
4.09017	0.112057
4.09683	0.114918
4.1035	0.118256
4.11017	0.122547
4.11683	0.127316
4.1235	0.132084
4.13017	0.136852
4.13683	0.142097
4.1435	0.145912
4.15017	0.148296
4.15683	0.150204
4.1635	0.152588
4.17017	0.155926
4.17683	0.159264
4.1835	0.160694
4.19017	0.161648
4.19683	0.163078
4.2035	0.164986
4.21017	0.166893
4.21683	0.167847
4.2235	0.169754
4.23017	0.172615
4.23683	0.174046
4.2435	0.174522
4.25017	0.174522
4.25683	0.176907
4.2635	0.179291
4.27017	0.181198
4.27683	0.182629
4.2835	0.183582
4.29017	0.184059
4.29683	0.183105
4.3035	0.182629
4.31017	0.182629
4.31683	0.184536
4.3235	0.187397
4.33017	0.189781
4.33683	0.192642
4.3435	0.195503
4.35017	0.196934
4.35683	0.197411
4.3635	0.196457
4.37017	0.196457
4.37683	0.196457
4.3835	0.195026
4.39017	0.194073
4.39683	0.195026
4.4035	0.195503
4.41017	0.19598
4.41683	0.195503
4.4235	0.195026
4.43017	0.193596
4.43683	0.192642
4.4435	0.192642
4.45017	0.191689
4.45683	0.192642
4.4635	0.195503
4.47017	0.199318
4.47683	0.201225
4.4835	0.202179
4.49017	0.204086
4.49683	0.204563
4.5035	0.205517
4.51017	0.20647
4.51683	0.207901
4.5235	0.208855
4.53017	0.210285
4.53683	0.212193
4.5435	0.212669
4.55017	0.212193
4.55683	0.212669
4.5635	0.213623
4.57017	0.215054
4.57683	0.21553
4.5835	0.214577
4.59017	0.213623
4.59683	0.212669
4.6035	0.210762
4.61017	0.207901
4.61683	0.20504
4.6235	0.202656
4.63017	0.201702
4.63683	0.202179
4.6435	0.203133
4.65017	0.20504
4.65683	0.206947
4.6635	0.209808
4.67017	0.211716
4.67683	0.2141
4.6835	0.216961
4.69017	0.219345
4.69683	0.220776
4.7035	0.221252
4.71017	0.220776
4.71683	0.219822
4.7235	0.218868
4.73017	0.217915
4.73683	0.217915
4.7435	0.218391
4.75017	0.218868
4.75683	0.218391
4.7635	0.218868
4.77017	0.219822
4.77683	0.222206
4.7835	0.225067
4.79017	0.228882
4.79683	0.23222
4.8035	0.234127
4.81017	0.234127
4.81683	0.232697
4.8235	0.229359
4.83017	0.226498
4.83683	0.224113
4.8435	0.222683
4.85017	0.221252
4.85683	0.221252
4.8635	0.222683
4.87017	0.224113
4.87683	0.223637
4.8835	0.22316
4.89017	0.222683
4.89683	0.222206
4.9035	0.221729
4.91017	0.222683
4.91683	0.224113
4.9235	0.22459
4.93017	0.225067
4.93683	0.225067
4.9435	0.22459
4.95017	0.223637
4.95683	0.222683
4.9635	0.222683
4.97017	0.224113
4.97683	0.225067
4.9835	0.225544
4.99017	0.225544
4.99683	0.22459
5.0035	0.22316
5.01017	0.222206
5.01683	0.222206
5.0235	0.22316
5.03017	0.224113
5.03683	0.224113
5.0435	0.22459
5.05017	0.226021
5.05683	0.225544
5.0635	0.224113
5.07017	0.22316
5.07683	0.222206
5.0835	0.221252
5.09017	0.218868
5.09683	0.216007
5.1035	0.2141
5.11017	0.214577
5.11683	0.216961
5.1235	0.220299
5.13017	0.223637
5.13683	0.225544
5.1435	0.226021
5.15017	0.225067
5.15683	0.224113
5.1635	0.224113
5.17017	0.226021
5.17683	0.228882
5.1835	0.231743
5.19017	0.23365
5.19683	0.234127
5.2035	0.232697
5.21017	0.228882
5.21683	0.226021
5.2235	0.224113
5.23017	0.224113
5.23683	0.226498
5.2435	0.229836
5.25017	0.233173
5.25683	0.234127
5.2635	0.23365
5.27017	0.231743
5.27683	0.229359
5.2835	0.226974
5.29017	0.225544
5.29683	0.226974
5.3035	0.229836
5.31017	0.23222
5.31683	0.233173
5.3235	0.231743
5.33017	0.229359
5.33683	0.226498
5.3435	0.223637
5.35017	0.221729
5.35683	0.220776
5.3635	0.220776
5.37017	0.221729
5.37683	0.222206
5.3835	0.223637
5.39017	0.225067
5.39683	0.226974
5.4035	0.229836
5.41017	0.232697
5.41683	0.235081
5.4235	0.235558
5.43017	0.234604
5.43683	0.233173
5.4435	0.231266
5.45017	0.228405
5.45683	0.226021
5.4635	0.225067
5.47017	0.225544
5.47683	0.225544
5.4835	0.22459
5.49017	0.225067
5.49683	0.226498
5.5035	0.227928
5.51017	0.228882
5.51683	0.229836
5.5235	0.231266
5.53017	0.231743
5.53683	0.23222
5.5435	0.23222
5.55017	0.233173
5.55683	0.234604
5.5635	0.235081
5.57017	0.234127
5.57683	0.232697
5.5835	0.231266
5.59017	0.229836
5.59683	0.228405
5.6035	0.228405
5.61017	0.229359
5.61683	0.229359
5.6235	0.226498
5.63017	0.22316
5.63683	0.219822
5.6435	0.217915
5.65017	0.217915
5.65683	0.220299
5.6635	0.22459
5.67017	0.229359
5.67683	0.23222
5.6835	0.23365
5.69017	0.234127
5.69683	0.234604
5.7035	0.234127
5.71017	0.23365
5.71683	0.23365
5.7235	0.234604
5.73017	0.234127
5.73683	0.232697
5.7435	0.231743
5.75017	0.231266
5.75683	0.231743
5.7635	0.231743
5.77017	0.23222
5.77683	0.232697
5.7835	0.232697
5.79017	0.23222
5.79683	0.229836
5.8035	0.226974
5.81017	0.22316
5.81683	0.222683
5.8235	0.224113
5.83017	0.227451
5.83683	0.231743
5.8435	0.236988
5.85017	0.242233
5.85683	0.245571
5.8635	0.246525
5.87017	0.247478
5.87683	0.248909
5.8835	0.250816
5.89017	0.252247
5.89683	0.254154
5.9035	0.256538
5.91017	0.259399
5.91683	0.262737
5.9235	0.266552
5.93017	0.26989
5.93683	0.271797
5.9435	0.272751
5.95017	0.272751
5.95683	0.272274
5.9635	0.270367
5.97017	0.268936
5.97683	0.268936
5.9835	0.270367
5.99017	0.27132
5.99683	0.270844
6.0035	0.270844
6.01017	0.270367
6.01683	0.26989
6.0235	0.267982
6.03017	0.265121
6.03683	0.26226
6.0435	0.259876
6.05017	0.257969
6.05683	0.256062
6.0635	0.255108
6.07017	0.253677
6.07683	0.253201
6.0835	0.252724
6.09017	0.251293
6.09683	0.248432
6.1035	0.246048
6.11017	0.244617
6.11683	0.242233
6.1235	0.239849
6.13017	0.237942
6.13683	0.236511
6.1435	0.235081
6.15017	0.235081
6.15683	0.238419
6.1635	0.243187
6.17017	0.249863
6.17683	0.256062
6.1835	0.26083
6.19017	0.263214
6.19683	0.263691
6.2035	0.263691
6.21017	0.261784
6.21683	0.259876
6.2235	0.259399
6.23017	0.260353
6.23683	0.26083
6.2435	0.26083
6.25017	0.261784
6.25683	0.264168
6.2635	0.266552
6.27017	0.267982
6.27683	0.267506
6.2835	0.265121
6.29017	0.26226
6.29683	0.258446
6.3035	0.255585
6.31017	0.253677
6.31683	0.253677
6.3235	0.255108
6.33017	0.257015
6.33683	0.257969
6.3435	0.257969
6.35017	0.257969
6.35683	0.257969
6.3635	0.258446
6.37017	0.257969
6.37683	0.258446
6.3835	0.257969
6.39017	0.257015
6.39683	0.254631
6.4035	0.253201
6.41017	0.252724
6.41683	0.253201
6.4235	0.254154
6.43017	0.255585
6.43683	0.257969
6.4435	0.258923
6.45017	0.258446
6.45683	0.257015
6.4635	0.255108
6.47017	0.253201
6.47683	0.252247
6.4835	0.252724
6.49017	0.255108
6.49683	0.258446
6.5035	0.261307
6.51017	0.263691
6.51683	0.264645
6.5235	0.264645
6.53017	0.263214
6.53683	0.261307
6.5435	0.260353
6.55017	0.260353
6.55683	0.261307
6.5635	0.26226
6.57017	0.263691
6.57683	0.264645
6.5835	0.265598
6.59017	0.266552
6.59683	0.267506
6.6035	0.267506
6.61017	0.268459
6.61683	0.270367
6.6235	0.272274
6.63017	0.274181
6.63683	0.276089
6.6435	0.278473
6.65017	0.281334
6.65683	0.282764
6.6635	0.284195
6.67017	0.285625
6.67683	0.28801
6.6835	0.288963
6.69017	0.28944
6.69683	0.28944
6.7035	0.289917
6.71017	0.290394
6.71683	0.290871
6.7235	0.291824
6.73017	0.293732
6.73683	0.295639
6.7435	0.297546
6.75017	0.298977
6.75683	0.301361
6.7635	0.304222
6.77017	0.30756
6.77683	0.310898
6.7835	0.314713
6.79017	0.317097
6.79683	0.31805
6.8035	0.318527
6.81017	0.320435
6.81683	0.321865
6.8235	0.323296
6.83017	0.326157
6.83683	0.331402
6.8435	0.339031
6.85017	0.34523
6.85683	0.350952
6.8635	0.355721
6.87017	0.360489
6.87683	0.363827
6.8835	0.366688
6.89017	0.369549
6.89683	0.372887
6.9035	0.377178
6.91017	0.381947
6.91683	0.387192
6.9235	0.393391
6.93017	0.400543
6.93683	0.408649
6.9435	0.417233
6.95017	0.426292
6.95683	0.435352
6.9635	0.444412
6.97017	0.454426
6.97683	0.466347
6.9835	0.480175
6.99017	0.494003
6.99683	0.507355
7.0035	0.520229
7.01017	0.535011
7.01683	0.551224
7.0235	0.569344
7.03017	0.590324
7.03683	0.61512
7.0435	0.6423
7.05017	0.670433
7.05683	0.699997
7.0635	0.732899
7.07017	0.770092
7.07683	0.810623
7.0835	0.854969
7.09017	0.90456
7.09683	0.961781
7.1035	1.02758
7.11017	1.10197
7.11683	1.18732
7.1235	1.28698
7.13017	1.4019
7.13683	1.5316
7.1435	1.67465
7.15017	1.83249
7.15683	2.01035
7.1635	2.20823
7.17017	2.42519
7.17683	2.66123
7.1835	2.9192
7.19017	3.1991
7.19683	3.49808
7.2035	3.81279
7.21017	4.14133
7.21683	4.4837
7.2235	4.83608
7.23017	5.19419
7.23683	5.55754
7.2435	5.92566
7.25017	6.29807
7.25683	6.67286
7.2635	7.04813
7.27017	7.42531
7.27683	7.80344
7.2835	8.18014
7.29017	8.55541
7.29683	8.9283
7.3035	9.29928
7.31017	9.66835
7.31683	10.0336
7.3235	10.3965
7.33017	10.7584
7.33683	11.1184
7.3435	11.476
7.35017	11.8299
7.35683	12.1803
7.3635	12.5289
7.37017	12.8756
7.37683	13.2194
7.3835	13.5608
7.39017	13.9012
7.39683	14.2379
7.4035	14.5698
7.41017	14.8959
7.41683	15.2168
7.4235	15.5311
7.43017	15.8377
7.43683	16.1366
7.4435	16.4266
7.45017	16.7055
7.45683	16.9725
7.4635	17.2272
7.47017	17.4694
7.47683	17.6969
7.4835	17.9067
7.49017	18.096
7.49683	18.2619
7.5035	18.4011
7.51017	18.5127
7.51683	18.5952
7.5235	18.6477
7.53017	18.6677
7.53683	18.6505
7.5435	18.5924
7.55017	18.4894
7.55683	18.3358
7.5635	18.1289
7.57017	17.8723
7.57683	17.5853
7.5835	17.3049
7.59017	17.087
7.59683	16.9878
7.6035	16.9649
7.61017	16.8252
7.61683	16.5925
7.6235	16.4585
7.63017	16.4843
7.63683	16.3746
7.6435	16.0279
7.65017	16.2482
7.65683	18.5609
7.6635	25.1603
7.67017	38.846
7.67683	62.4504
7.6835	97.2414
7.69017	141.22
7.69683	188.556
7.7035	230.541
7.71017	258.151
7.71683	265.205
7.7235	250.42
7.73017	217.439
7.73683	173.445
7.7435	127.093
7.75017	86.0271
7.75683	54.7009
7.7635	33.7267
7.77017	21.0743
7.77683	13.9537
7.7835	10.0589
7.79017	7.90262
7.79683	6.6514
7.8035	5.87463
7.81017	5.35774
7.81683	4.99344
7.8235	4.72498
7.83017	4.52232
7.83683	4.37021
7.8435	4.26483
7.85017	4.21381
7.85683	4.23765
7.8635	4.37164
7.87017	4.6649
7.87683	5.17845
7.8835	5.97382
7.89017	7.11775
7.89683	8.69274
7.9035	10.8213
7.91017	13.7124
7.91683	17.6988
7.9235	23.2439
7.93017	30.8595
7.93683	40.9131
7.9435	53.3638
7.95017	67.5106
7.95683	81.9187
7.9635	94.6121
7.97017	103.51
7.97683	106.975
7.9835	104.295
7.99017	95.8986
7.99683	83.2372
8.0035	68.357
8.01017	53.3519
8.01683	39.875
8.0235	28.8773
8.03017	20.6017
8.03683	14.7791
8.0435	10.8895
8.05017	8.37851
8.05683	6.77872
8.0635	5.74923
8.07017	5.06496
8.07683	4.58717
8.0835	4.23336
8.09017	3.9587
8.09683	3.73745
8.1035	3.55577
8.11017	3.40557
8.11683	3.28016
8.1235	3.17669
8.13017	3.0899
8.13683	3.01552
8.1435	2.94924
8.15017	2.88677
8.15683	2.82431
8.1635	2.76136
8.17017	2.69842
8.17683	2.63643
8.1835	2.57492
8.19017	2.51675
8.19683	2.46477
8.2035	2.41899
8.21017	2.37942
8.21683	2.34509
8.2235	2.31647
8.23017	2.29216
8.23683	2.26879
8.2435	2.244
8.25017	2.21729
8.25683	2.19011
8.2635	2.1615
8.27017	2.13242
8.27683	2.10381
8.2835	2.07663
8.29017	2.05183
8.29683	2.03276
8.3035	2.02274
8.31017	2.02942
8.31683	2.06232
8.3235	2.13146
8.33017	2.24543
8.33683	2.40755
8.3435	2.61021
8.35017	2.83432
8.35683	3.0508
8.3635	3.22723
8.37017	3.33118
8.37683	3.3412
8.3835	3.25108
8.39017	3.07226
8.39683	2.83003
8.4035	2.55632
8.41017	2.28071
8.41683	2.02799
8.4235	1.81198
8.43017	1.6408
8.43683	1.51205
8.4435	1.42097
8.45017	1.35994
8.45683	1.32418
8.4635	1.30987
8.47017	1.31178
8.47683	1.32465
8.4835	1.34516
8.49017	1.37091
8.49683	1.40047
8.5035	1.43051
8.51017	1.45864
8.51683	1.48535
8.5235	1.5111
8.53017	1.53399
8.53683	1.55401
8.5435	1.5707
8.55017	1.58501
8.55683	1.59883
8.5635	1.61076
8.57017	1.6222
8.57683	1.63412
8.5835	1.6489
8.59017	1.6675
8.59683	1.69039
8.6035	1.71804
8.61017	1.75142
8.61683	1.78862
8.6235	1.82915
8.63017	1.87111
8.63683	1.91307
8.6435	1.95169
8.65017	1.98507
8.65683	2.0113
8.6635	2.02942
8.67017	2.03419
8.67683	2.02322
8.6835	1.99556
8.69017	1.95169
8.69683	1.89114
8.7035	1.81484
8.71017	1.72567
8.71683	1.62745
8.7235	1.52349
8.73017	1.41716
8.73683	1.30987
8.7435	1.20497
8.75017	1.10626
8.75683	1.01614
8.7635	0.936508
8.77017	0.866413
8.77683	0.805378
8.7835	0.751019
8.79017	0.703812
8.79683	0.66185
8.8035	0.62561
8.81017	0.593662
8.81683	0.566483
8.8235	0.545025
8.83017	0.529289
8.83683	0.517845
8.8435	0.509262
8.85017	0.504971
8.85683	0.505924
8.8635	0.513077
8.87017	0.525951
8.87683	0.545979
8.8835	0.575066
8.89017	0.614166
8.89683	0.662327
8.9035	0.720501
8.91017	0.79155
8.91683	0.877857
8.9235	0.981331
8.93017	1.10722
8.93683	1.26505
8.9435	1.46627
8.95017	1.72424
8.95683	2.05564
8.9635	2.48146
8.97017	3.01933
8.97683	3.68261
8.9835	4.47035
8.99017	5.36537
8.99683	6.32524
9.0035	7.28655
9.01017	8.17013
9.01683	8.8892
9.0235	9.3646
9.03017	9.54151
9.03683	9.40037
9.0435	8.95929
9.05017	8.26979
9.05683	7.40671
9.0635	6.45733
9.07017	5.50318
9.07683	4.61006
9.0835	3.82185
9.09017	3.15809
9.09683	2.62308
9.1035	2.20394
9.11017	1.88255
9.11683	1.63794
9.1235	1.45245
9.13017	1.31035
9.13683	1.2002
9.1435	1.11198
9.15017	1.03855
9.15683	0.974655
9.1635	0.916958
9.17017	0.863075
9.17683	0.810623
9.1835	0.759125
9.19017	0.710011
9.19683	0.662327
9.2035	0.61655
9.21017	0.572205
9.21683	0.53072
9.2235	0.492096
9.23017	0.455856
9.23683	0.422001
9.2435	0.391006
9.25017	0.361443
9.25683	0.33474
9.2635	0.309944
9.27017	0.287056
9.27683	0.265598
9.2835	0.245094
9.29017	0.226021
9.29683	0.207424
9.3035	0.190258
9.31017	0.174999
9.31683	0.161648
9.3235	0.150204
9.33017	0.139236
9.33683	0.130653
9.3435	0.123024
9.35017	0.116348
9.35683	0.111103
9.3635	0.106335
9.37017	0.10252
9.37683	0.0982285
9.3835	0.0934601
9.39017	0.0901222
9.39683	0.0863075
9.4035	0.0829697
9.41017	0.0782013
9.41683	0.0743866
9.4235	0.0705719
9.43017	0.0658035
9.43683	0.0605583
9.4435	0.0567436
9.45017	0.0553131
9.45683	0.0543594
9.4635	0.0529289
9.47017	0.0519753
9.47683	0.0510216
9.4835	0.0500679
9.49017	0.0476837
9.49683	0.0457764
9.5035	0.0452995
9.51017	0.0443459
9.51683	0.0443459
9.5235	0.0448227
9.53017	0.0452995
9.53683	0.0452995
9.5435	0.0452995
9.55017	0.0462532
9.55683	0.04673
9.5635	0.0457764
9.57017	0.0429153
9.57683	0.0414848
9.5835	0.0405312
9.59017	0.038147
9.59683	0.0343323
9.6035	0.0295639
9.61017	0.0257492
9.61683	0.0224113
9.6235	0.0195503
9.63017	0.0171661
9.63683	0.0162125
9.6435	0.0166893
9.65017	0.0162125
9.65683	0.0152588
9.6635	0.014782
9.67017	0.0157356
9.67683	0.0157356
9.6835	0.014782
9.69017	0.0128746
9.69683	0.0104904
9.7035	0.00715256
9.71017	0.00286102
9.71683	-0.000476837
9.7235	-0.00190735
9.73017	-0.000476837
9.73683	0.00238419
9.7435	0.00429153
9.75017	0.00524521
9.75683	0.00715256
9.7635	0.0104904
9.77017	0.0123978
9.77683	0.0143051
9.7835	0.0166893
9.79017	0.0214577
9.79683	0.0281334
9.8035	0.0352859
9.81017	0.0429153
9.81683	0.0519753
9.8235	0.0619888
9.83017	0.0720024
9.83683	0.0810623
9.8435	0.0882149
9.85017	0.0953674
9.85683	0.102997
9.8635	0.109196
9.87017	0.112534
9.87683	0.114441
9.8835	0.116348
9.89017	0.116348
9.89683	0.114918
9.9035	0.11301
9.91017	0.112534
9.91683	0.11158
9.9235	0.110149
9.93017	0.108242
9.93683	0.104904
9.9435	0.100613
9.95017	0.0963211
9.95683	0.0925064
9.9635	0.0896454
9.97017	0.087738
9.97683	0.0858307
9.9835	0.0839233
9.99017	0.0810623
9.99683	0.0782013
10.0035	0.0767708
10.0102	0.0767708
10.0168	0.079155
10.0235	0.0834465
10.0302	0.0901222
10.0368	0.0982285
10.0435	0.106812
10.0502	0.116825
10.0568	0.127316
10.0635	0.138283
10.0702	0.149727
10.0768	0.162601
10.0835	0.174046
10.0902	0.184059
10.0968	0.194073
10.1035	0.204563
10.1102	0.21553
10.1168	0.226021
10.1235	0.235558
10.1302	0.244617
10.1368	0.254154
10.1435	0.261784
10.1502	0.266075
10.1568	0.266552
10.1635	0.266075
10.1702	0.265598
10.1768	0.264645
10.1835	0.265121
10.1902	0.267029
10.1968	0.267982
10.2035	0.267029
10.2102	0.264168
10.2168	0.258923
10.2235	0.25177
10.2302	0.243664
10.2368	0.237465
10.2435	0.232697
10.2502	0.227451
10.2568	0.222206
10.2635	0.216007
10.2702	0.208855
10.2768	0.198841
10.2835	0.188351
10.2902	0.178337
10.2968	0.1688
10.3035	0.159264
10.3102	0.14925
10.3168	0.14019
10.3235	0.132084
10.3302	0.122547
10.3368	0.111103
10.3435	0.099659
10.3502	0.0882149
10.3568	0.0767708
10.3635	0.0648499
10.3702	0.0529289
10.3768	0.0429153
10.3835	0.0348091
10.3902	0.0271797
10.3968	0.0195503
10.4035	0.0128746
10.4102	0.00762939
10.4168	0.00429153
10.4235	-0.000476837
10.4302	-0.00619888
10.4368	-0.0114441
10.4435	-0.017643
10.4502	-0.0252724
10.4568	-0.0357628
10.4635	-0.0472069
10.4702	-0.0567436
10.4768	-0.0662804
10.4835	-0.0758171
10.4902	-0.084877
10.4968	-0.0915527
10.5035	-0.0977516
10.5102	-0.103951
10.5168	-0.110149
10.5235	-0.114918
10.5302	-0.118732
10.5368	-0.122547
10.5435	-0.126362
10.5502	-0.1297
10.5568	-0.131607
10.5635	-0.134468
10.5702	-0.13876
10.5768	-0.143051
10.5835	-0.146866
10.5902	-0.149727
10.5968	-0.151157
10.6035	-0.151157
10.6102	-0.150204
10.6168	-0.150204
10.6235	-0.151157
10.6302	-0.152111
10.6368	-0.154495
10.6435	-0.158787
10.6502	-0.163078
10.6568	-0.166893
10.6635	-0.170231
10.6702	-0.174999
10.6768	-0.179291
10.6835	-0.183105
10.6902	-0.18692
10.6968	-0.189304
10.7035	-0.191689
10.7102	-0.192642
10.7168	-0.193596
10.7235	-0.193596
10.7302	-0.192642
10.7368	-0.192165
10.7435	-0.192642
10.7502	-0.194073
10.7568	-0.195503
10.7635	-0.195503
10.7702	-0.195503
10.7768	-0.19455
10.7835	-0.193119
10.7902	-0.191689
10.7968	-0.190735
10.8035	-0.191212
10.8102	-0.192642
10.8168	-0.194073
10.8235	-0.193596
10.8302	-0.193596
10.8368	-0.193596
10.8435	-0.194073
10.8502	-0.194073
10.8568	-0.194073
10.8635	-0.193596
10.8702	-0.192642
10.8768	-0.190735
10.8835	-0.188351
10.8902	-0.18549
10.8968	-0.182152
10.9035	-0.179291
10.9102	-0.177383
10.9168	-0.174999
10.9235	-0.173569
10.9302	-0.173092
10.9368	-0.174046
10.9435	-0.174999
10.9502	-0.174522
10.9568	-0.174046
10.9635	-0.173092
10.9702	-0.173092
10.9768	-0.173092
10.9835	-0.173569
10.9902	-0.173569
10.9968	-0.173092
11.0035	-0.172615
11.0102	-0.171661
11.0168	-0.170231
11.0235	-0.168324
11.0302	-0.166893
11.0368	-0.164986
11.0435	-0.163555
11.0502	-0.161171
11.0568	-0.157833
11.0635	-0.153542
11.0702	-0.149727
11.0768	-0.145435
11.0835	-0.13876
11.0902	-0.131607
11.0968	-0.125408
11.1035	-0.121593
11.1102	-0.119209
11.1168	-0.119209
11.1235	-0.12207
11.1302	-0.124454
11.1368	-0.125408
11.1435	-0.123978
11.1502	-0.12207
11.1568	-0.119686
11.1635	-0.117302
11.1702	-0.114918
11.1768	-0.112534
11.1835	-0.109673
11.1902	-0.106812
11.1968	-0.103474
11.2035	-0.101566
11.2102	-0.100613
11.2168	-0.101566
11.2235	-0.10252
11.2302	-0.103474
11.2368	-0.103474
11.2435	-0.102043
11.2502	-0.100613
11.2568	-0.0991821
11.2635	-0.0987053
11.2702	-0.099659
11.2768	-0.10252
11.2835	-0.105381
11.2902	-0.108242
11.2968	-0.111103
11.3035	-0.112534
11.3102	-0.111103
11.3168	-0.107765
11.3235	-0.105381
11.3302	-0.103474
11.3368	-0.102043
11.3435	-0.100136
11.3502	-0.099659
11.3568	-0.099659
11.3635	-0.0987053
11.3702	-0.0967979
11.3768	-0.0953674
11.3835	-0.0948906
11.3902	-0.0934601
11.3968	-0.0905991
11.4035	-0.0872612
11.4102	-0.0844002
11.4168	-0.0801086
11.4235	-0.0753403
11.4302	-0.0710487
11.4368	-0.0691414
11.4435	-0.0686646
11.4502	-0.0681877
11.4568	-0.0686646
11.4635	-0.0715256
11.4702	-0.0743866
11.4768	-0.0748634
11.4835	-0.0720024
11.4902	-0.0686646
11.4968	-0.0662804
11.5035	-0.0638962
11.5102	-0.0610352
11.5168	-0.0600815
11.5235	-0.0600815
11.5302	-0.0600815
11.5368	-0.0600815
11.5435	-0.0591278
11.5502	-0.058651
11.5568	-0.0581741
11.5635	-0.0576973
11.5702	-0.0567436
11.5768	-0.0538826
11.5835	-0.0514984
11.5902	-0.0495911
11.5968	-0.0481606
11.6035	-0.04673
11.6102	-0.04673
11.6168	-0.0472069
11.6235	-0.0472069
11.6302	-0.0472069
11.6368	-0.0472069
11.6435	-0.04673
11.6502	-0.0448227
11.6568	-0.0424385
11.6635	-0.0400543
11.6702	-0.0391006
11.6768	-0.0386238
11.6835	-0.0386238
11.6902	-0.0391006
11.6968	-0.0386238
11.7035	-0.0371933
11.7102	-0.0348091
11.7168	-0.0309944
11.7235	-0.0276566
11.7302	-0.0252724
11.7368	-0.0238419
11.7435	-0.023365
11.7502	-0.023365
11.7568	-0.023365
11.7635	-0.023365
11.7702	-0.0224113
11.7768	-0.0214577
11.7835	-0.0195503
11.7902	-0.0171661
11.7968	-0.0152588
11.8035	-0.0138283
11.8102	-0.0114441
11.8168	-0.0100136
11.8235	-0.00953674
11.8302	-0.00858307
11.8368	-0.00667572
11.8435	-0.00429153
11.8502	-0.00190735
11.8568	-0.000953674
11.8635	-0.000476837
11.8702	0.000476837
11.8768	0.000953674
11.8835	0
11.8902	-0.00190735
11.8968	-0.00190735
11.9035	0
11.9102	0.00286102
11.9168	0.00476837
11.9235	0.00619888
11.9302	0.00858307
11.9368	0.0100136
11.9435	0.0100136
11.9502	0.00810623
11.9568	0.00667572
11.9635	0.00810623
11.9702	0.00953674
11.9768	0.0114441
11.9835	0.0119209
11.9902	0.0119209
11.9968	0.0104904
12.0035	0.00810623
12.0102	0.00476837
12.0168	0.00190735
12.0235	0
12.0302	-0.000476837
12.0368	-0.000476837
12.0435	-0.000953674
12.0502	0
12.0568	0.00143051
12.0635	0.00429153
12.0702	0.00572205
12.0768	0.00715256
12.0835	0.00953674
12.0902	0.0119209
12.0968	0.0123978
12.1035	0.0104904
12.1102	0.00858307
12.1168	0.00762939
12.1235	0.00619888
12.1302	0.00286102
12.1368	-0.000476837
12.1435	-0.00429153
12.1502	-0.00858307
12.1568	-0.0143051
12.1635	-0.0209808
12.1702	-0.0271797
12.1768	-0.0319481
12.1835	-0.0357628
12.1902	-0.038147
12.1968	-0.0395775
12.2035	-0.0419617
12.2102	-0.0457764
12.2168	-0.0510216
12.2235	-0.0572205
12.2302	-0.064373
12.2368	-0.0720024
12.2435	-0.0786781
12.2502	-0.084877
12.2568	-0.0901222
12.2635	-0.0958443
12.2702	-0.102997
12.2768	-0.111103
12.2835	-0.119209
12.2902	-0.126839
12.2968	-0.133991
12.3035	-0.139713
12.3102	-0.144482
12.3168	-0.148296
12.3235	-0.152111
12.3302	-0.155926
12.3368	-0.160217
12.3435	-0.164032
12.3502	-0.16737
12.3568	-0.170708
12.3635	-0.174522
12.3702	-0.178337
12.3768	-0.183105
12.3835	-0.188828
12.3902	-0.194073
12.3968	-0.200272
12.4035	-0.205994
12.4102	-0.211239
12.4168	-0.2141
12.4235	-0.216484
12.4302	-0.219345
12.4368	-0.222683
12.4435	-0.227451
12.4502	-0.233173
12.4568	-0.239372
12.4635	-0.245571
12.4702	-0.25034
12.4768	-0.253201
12.4835	-0.254154
12.4902	-0.254154
12.4968	-0.253677
12.5035	-0.254631
12.5102	-0.257492
12.5168	-0.261784
12.5235	-0.266075
12.5302	-0.271797
12.5368	-0.277996
12.5435	-0.283241
12.5502	-0.287056
12.5568	-0.290871
12.5635	-0.293732
12.5702	-0.295639
12.5768	-0.298023
12.5835	-0.300407
12.5902	-0.303745
12.5968	-0.307083
12.6035	-0.310421
12.6102	-0.314713
12.6168	-0.319004
12.6235	-0.322342
12.6302	-0.324249
12.6368	-0.32568
12.6435	-0.326633
12.6502	-0.327587
12.6568	-0.328064
12.6635	-0.329018
12.6702	-0.331879
12.6768	-0.335217
12.6835	-0.338554
12.6902	-0.341892
12.6968	-0.344276
12.7035	-0.345707
12.7102	-0.346661
12.7168	-0.347614
12.7235	-0.348091
12.7302	-0.348091
12.7368	-0.348091
12.7435	-0.348091
12.7502	-0.347614
12.7568	-0.348091
12.7635	-0.350475
12.7702	-0.35429
12.7768	-0.359535
12.7835	-0.36478
12.7902	-0.368118
12.7968	-0.369549
12.8035	-0.369072
12.8102	-0.367165
12.8168	-0.36478
12.8235	-0.362873
12.8302	-0.361919
12.8368	-0.362873
12.8435	-0.364304
12.8502	-0.365257
12.8568	-0.365257
12.8635	-0.36478
12.8702	-0.363827
12.8768	-0.36335
12.8835	-0.363827
12.8902	-0.365734
12.8968	-0.369072
12.9035	-0.371933
12.9102	-0.37384
12.9168	-0.37384
12.9235	-0.37241
12.9302	-0.368595
12.9368	-0.365257
12.9435	-0.363827
12.9502	-0.365257
12.9568	-0.369072
12.9635	-0.37384
12.9702	-0.379562
12.9768	-0.383854
12.9835	-0.386715
12.9902	-0.388145
12.9968	-0.388145
13.0035	-0.388622
13.0102	-0.39053
13.0168	-0.395298
13.0235	-0.401497
13.0302	-0.407696
13.0368	-0.414371
13.0435	-0.421047
13.0502	-0.4282
13.0568	-0.435829
13.0635	-0.443935
13.0702	-0.452995
13.0768	-0.462055
13.0835	-0.472069
13.0902	-0.481129
13.0968	-0.490665
13.1035	-0.501633
13.1102	-0.513554
13.1168	-0.525475
13.1235	-0.538349
13.1302	-0.551224
13.1368	-0.563622
13.1435	-0.574589
13.1502	-0.584602
13.1568	-0.594139
13.1635	-0.602245
13.1702	-0.609875
13.1768	-0.618458
13.1835	-0.627995
13.1902	-0.638485
13.1968	-0.649929
13.2035	-0.662804
13.2102	-0.674725
13.2168	-0.685215
13.2235	-0.693798
13.2302	-0.702858
13.2368	-0.711441
13.2435	-0.719547
13.2502	-0.727654
13.2568	-0.736237
13.2635	-0.745773
13.2702	-0.754356
13.2768	-0.762463
13.2835	-0.769138
[truncated: 1,001 more rows]

## Sheet: S4AB_Negative
-0.0395	0.0214577
-0.0328333	0.0238419
-0.0261667	0.0243187
-0.0195	0.0228882
-0.0128333	0.0214577
-0.00616667	0.0214577
0.0005	0.0214577
0.00716667	0.0214577
0.0138333	0.0228882
0.0205	0.0247955
0.0271667	0.0271797
0.0338333	0.0281334
0.0405	0.0290871
0.0471667	0.0305176
0.0538333	0.0319481
0.0605	0.0319481
0.0671667	0.0319481
0.0738333	0.0314713
0.0805	0.0305176
0.0871667	0.0295639
0.0938333	0.0295639
0.1005	0.0314713
0.107167	0.0329018
0.113833	0.0338554
0.1205	0.0343323
0.127167	0.0343323
0.133833	0.0329018
0.1405	0.0305176
0.147167	0.0290871
0.153833	0.0290871
0.1605	0.0295639
0.167167	0.0295639
0.173833	0.0295639
0.1805	0.0300407
0.187167	0.0305176
0.193833	0.0319481
0.2005	0.0329018
0.207167	0.0333786
0.213833	0.0324249
0.2205	0.0305176
0.227167	0.0295639
0.233833	0.0286102
0.2405	0.0281334
0.247167	0.0290871
0.253833	0.0300407
0.2605	0.0295639
0.267167	0.0286102
0.273833	0.0271797
0.2805	0.0271797
0.287167	0.0267029
0.293833	0.0267029
0.3005	0.0276566
0.307167	0.0281334
0.313833	0.0276566
0.3205	0.0257492
0.327167	0.023365
0.333833	0.023365
0.3405	0.0243187
0.347167	0.0247955
0.353833	0.0243187
0.3605	0.0243187
0.367167	0.0257492
0.373833	0.0271797
0.3805	0.0281334
0.387167	0.0300407
0.393833	0.0324249
0.4005	0.0348091
0.407167	0.0357628
0.413833	0.0343323
0.4205	0.0314713
0.427167	0.0295639
0.433833	0.0281334
0.4405	0.0267029
0.447167	0.0257492
0.453833	0.0257492
0.4605	0.026226
0.467167	0.0267029
0.473833	0.026226
0.4805	0.026226
0.487167	0.026226
0.493833	0.0271797
0.5005	0.0276566
0.507167	0.0281334
0.513833	0.0271797
0.5205	0.026226
0.527167	0.0267029
0.533833	0.0271797
0.5405	0.0286102
0.547167	0.0286102
0.553833	0.0295639
0.5605	0.0295639
0.567167	0.0286102
0.573833	0.0281334
0.5805	0.0281334
0.587167	0.0286102
0.593833	0.0286102
0.6005	0.0281334
0.607167	0.0281334
0.613833	0.0281334
0.6205	0.0281334
0.627167	0.0295639
0.633833	0.0329018
0.6405	0.0367165
0.647167	0.0395775
0.653833	0.0395775
0.6605	0.038147
0.667167	0.0357628
0.673833	0.0324249
0.6805	0.0286102
0.687167	0.0257492
0.693833	0.023365
0.7005	0.0224113
0.707167	0.0224113
0.713833	0.0219345
0.7205	0.0228882
0.727167	0.0238419
0.733833	0.0247955
0.7405	0.026226
0.747167	0.0276566
0.753833	0.0300407
0.7605	0.0309944
0.767167	0.0314713
0.773833	0.0314713
0.7805	0.0314713
0.787167	0.0305176
0.793833	0.0276566
0.8005	0.0252724
0.807167	0.0243187
0.813833	0.026226
0.8205	0.0276566
0.827167	0.0286102
0.833833	0.0300407
0.8405	0.0324249
0.847167	0.0343323
0.853833	0.0338554
0.8605	0.0324249
0.867167	0.0319481
0.873833	0.0319481
0.8805	0.0305176
0.887167	0.0286102
0.893833	0.0290871
0.9005	0.0309944
0.907167	0.0319481
0.913833	0.0329018
0.9205	0.0352859
0.927167	0.0386238
0.933833	0.0400543
0.9405	0.041008
0.947167	0.0419617
0.953833	0.0433922
0.9605	0.0443459
0.967167	0.043869
0.973833	0.0429153
0.9805	0.0429153
0.987167	0.0429153
0.993833	0.0414848
1.0005	0.0400543
1.00717	0.0400543
1.01383	0.0400543
1.0205	0.0391006
1.02717	0.0367165
1.03383	0.0348091
1.0405	0.0329018
1.04717	0.0314713
1.05383	0.0305176
1.0605	0.0290871
1.06717	0.0295639
1.07383	0.0305176
1.0805	0.0329018
1.08717	0.0352859
1.09383	0.0367165
1.1005	0.0367165
1.10717	0.0362396
1.11383	0.0357628
1.1205	0.0348091
1.12717	0.0343323
1.13383	0.0352859
1.1405	0.038147
1.14717	0.041008
1.15383	0.0419617
1.1605	0.0419617
1.16717	0.0419617
1.17383	0.0419617
1.1805	0.0419617
1.18717	0.0424385
1.19383	0.0429153
1.2005	0.0429153
1.20717	0.0419617
1.21383	0.041008
1.2205	0.0405312
1.22717	0.0405312
1.23383	0.0405312
1.2405	0.041008
1.24717	0.0414848
1.25383	0.0414848
1.2605	0.0405312
1.26717	0.0395775
1.27383	0.0395775
1.2805	0.0414848
1.28717	0.043869
1.29383	0.0452995
1.3005	0.0457764
1.30717	0.0462532
1.31383	0.04673
1.3205	0.04673
1.32717	0.0462532
1.33383	0.0462532
1.3405	0.0472069
1.34717	0.0481606
1.35383	0.0486374
1.3605	0.0481606
1.36717	0.04673
1.37383	0.0452995
1.3805	0.0448227
1.38717	0.0457764
1.39383	0.0462532
1.4005	0.0457764
1.40717	0.0448227
1.41383	0.0429153
1.4205	0.0395775
1.42717	0.0343323
1.43383	0.0295639
1.4405	0.0252724
1.44717	0.0209808
1.45383	0.0171661
1.4605	0.0119209
1.46717	0.00524521
1.47383	0.00143051
1.4805	0.00715256
1.48717	0.0228882
1.49383	0.0424385
1.5005	0.0619888
1.50717	0.0801086
1.51383	0.0948906
1.5205	0.100613
1.52717	0.0967979
1.53383	0.0896454
1.5405	0.0834465
1.54717	0.0815392
1.55383	0.082016
1.5605	0.0829697
1.56717	0.0839233
1.57383	0.0839233
1.5805	0.0839233
1.58717	0.0829697
1.59383	0.0815392
1.6005	0.0805855
1.60717	0.0801086
1.61383	0.0796318
1.6205	0.0801086
1.62717	0.0801086
1.63383	0.0782013
1.6405	0.0748634
1.64717	0.0720024
1.65383	0.0700951
1.6605	0.0691414
1.66717	0.0686646
1.67383	0.0710487
1.6805	0.0748634
1.68717	0.0782013
1.69383	0.0777245
1.7005	0.0724792
1.70717	0.0629425
1.71383	0.0519753
1.7205	0.0414848
1.72717	0.0338554
1.73383	0.0309944
1.7405	0.0348091
1.74717	0.0424385
1.75383	0.0510216
1.7605	0.0605583
1.76717	0.0677109
1.77383	0.0734329
1.7805	0.0758171
1.78717	0.0762939
1.79383	0.0743866
1.8005	0.0705719
1.80717	0.0667572
1.81383	0.0629425
1.8205	0.0600815
1.82717	0.0572205
1.83383	0.0557899
1.8405	0.0562668
1.84717	0.0576973
1.85383	0.0596046
1.8605	0.0619888
1.86717	0.0648499
1.87383	0.067234
1.8805	0.0696182
1.88717	0.0710487
1.89383	0.0724792
1.9005	0.0743866
1.90717	0.0762939
1.91383	0.079155
1.9205	0.0829697
1.92717	0.0872612
1.93383	0.0905991
1.9405	0.0925064
1.94717	0.0948906
1.95383	0.0982285
1.9605	0.102997
1.96717	0.108719
1.97383	0.115871
1.9805	0.125885
1.98717	0.137806
1.99383	0.14925
2.0005	0.15831
2.00717	0.164032
2.01383	0.166416
2.0205	0.165462
2.02717	0.15974
2.03383	0.150204
2.0405	0.139236
2.04717	0.129223
2.05383	0.119209
2.0605	0.108719
2.06717	0.0987053
2.07383	0.0910759
2.0805	0.084877
2.08717	0.079155
2.09383	0.0748634
2.1005	0.0724792
2.10717	0.0720024
2.11383	0.0710487
2.1205	0.0700951
2.12717	0.0696182
2.13383	0.0691414
2.1405	0.0686646
2.14717	0.0681877
2.15383	0.067234
2.1605	0.0667572
2.16717	0.0662804
2.17383	0.0662804
2.1805	0.0667572
2.18717	0.0667572
2.19383	0.0667572
2.2005	0.0662804
2.20717	0.0662804
2.21383	0.067234
2.2205	0.0700951
2.22717	0.0758171
2.23383	0.0867844
2.2405	0.103951
2.24717	0.126839
2.25383	0.152588
2.2605	0.178337
2.26717	0.200748
2.27383	0.215054
2.2805	0.218391
2.28717	0.208378
2.29383	0.188828
2.3005	0.163078
2.30717	0.136852
2.31383	0.112534
2.3205	0.0929832
2.32717	0.079155
2.33383	0.0715256
2.3405	0.0691414
2.34717	0.0696182
2.35383	0.0705719
2.3605	0.0705719
2.36717	0.0696182
2.37383	0.0681877
2.3805	0.0662804
2.38717	0.0634193
2.39383	0.061512
2.4005	0.0619888
2.40717	0.064373
2.41383	0.0677109
2.4205	0.0710487
2.42717	0.0734329
2.43383	0.0743866
2.4405	0.0734329
2.44717	0.0710487
2.45383	0.0677109
2.4605	0.0638962
2.46717	0.0605583
2.47383	0.0591278
2.4805	0.058651
2.48717	0.0576973
2.49383	0.0567436
2.5005	0.0576973
2.50717	0.058651
2.51383	0.0591278
2.5205	0.0600815
2.52717	0.0624657
2.53383	0.0648499
2.5405	0.0653267
2.54717	0.0648499
2.55383	0.0648499
2.5605	0.0634193
2.56717	0.061512
2.57383	0.0605583
2.5805	0.0610352
2.58717	0.0619888
2.59383	0.0624657
2.6005	0.0629425
2.60717	0.0634193
2.61383	0.0634193
2.6205	0.0619888
2.62717	0.061512
2.63383	0.0610352
2.6405	0.0605583
2.64717	0.0610352
2.65383	0.0619888
2.6605	0.0634193
2.66717	0.0648499
2.67383	0.0658035
2.6805	0.0662804
2.68717	0.0658035
2.69383	0.0653267
2.7005	0.0648499
2.70717	0.064373
2.71383	0.0638962
2.7205	0.0634193
2.72717	0.0619888
2.73383	0.0600815
2.7405	0.0567436
2.74717	0.0529289
2.75383	0.0491142
2.7605	0.04673
2.76717	0.0472069
2.77383	0.0491142
2.7805	0.0510216
2.78717	0.0524521
2.79383	0.0548363
2.8005	0.0572205
2.80717	0.0581741
2.81383	0.0581741
2.8205	0.0576973
2.82717	0.0567436
2.83383	0.0553131
2.8405	0.0543594
2.84717	0.0543594
2.85383	0.0553131
2.8605	0.0576973
2.86717	0.061512
2.87383	0.0648499
2.8805	0.0667572
2.88717	0.0677109
2.89383	0.0681877
2.9005	0.0681877
2.90717	0.0667572
2.91383	0.0638962
2.9205	0.0610352
2.92717	0.0591278
2.93383	0.0576973
2.9405	0.0567436
2.94717	0.0562668
2.95383	0.0562668
2.9605	0.0562668
2.96717	0.0557899
2.97383	0.0557899
2.9805	0.0557899
2.98717	0.0567436
2.99383	0.0581741
3.0005	0.0600815
3.00717	0.061512
3.01383	0.0619888
3.0205	0.061512
3.02717	0.0596046
3.03383	0.0572205
3.0405	0.0534058
3.04717	0.0500679
3.05383	0.0476837
3.0605	0.0462532
3.06717	0.0452995
3.07383	0.0448227
3.0805	0.0457764
3.08717	0.0481606
3.09383	0.0519753
3.1005	0.0557899
3.10717	0.058651
3.11383	0.0605583
3.1205	0.0619888
3.12717	0.0619888
3.13383	0.0600815
3.1405	0.058651
3.14717	0.058651
3.15383	0.0600815
3.1605	0.0610352
3.16717	0.0610352
3.17383	0.0605583
3.1805	0.0596046
3.18717	0.0591278
3.19383	0.058651
3.2005	0.0596046
3.20717	0.0619888
3.21383	0.0658035
3.2205	0.0696182
3.22717	0.0715256
3.23383	0.0720024
3.2405	0.0705719
3.24717	0.0677109
3.25383	0.0634193
3.2605	0.0596046
3.26717	0.0572205
3.27383	0.0562668
3.2805	0.0548363
3.28717	0.0538826
3.29383	0.0534058
3.3005	0.0538826
3.30717	0.0538826
3.31383	0.0529289
3.3205	0.0529289
3.32717	0.0538826
3.33383	0.0553131
3.3405	0.0553131
3.34717	0.0553131
3.35383	0.0567436
3.3605	0.0581741
3.36717	0.0610352
3.37383	0.064373
3.3805	0.0691414
3.38717	0.0729561
3.39383	0.0758171
3.4005	0.0805855
3.40717	0.0844002
3.41383	0.0858307
3.4205	0.0853539
3.42717	0.084877
3.43383	0.0844002
3.4405	0.082016
3.44717	0.0796318
3.45383	0.0786781
3.4605	0.0777245
3.46717	0.0767708
3.47383	0.0762939
3.4805	0.0762939
3.48717	0.0758171
3.49383	0.0748634
3.5005	0.0729561
3.50717	0.0724792
3.51383	0.0720024
3.5205	0.0710487
3.52717	0.0700951
3.53383	0.0686646
3.5405	0.0681877
3.54717	0.067234
3.55383	0.0667572
3.5605	0.0653267
3.56717	0.0638962
3.57383	0.0619888
3.5805	0.0600815
3.58717	0.0600815
3.59383	0.0596046
3.6005	0.0591278
3.60717	0.0596046
3.61383	0.0610352
3.6205	0.0610352
3.62717	0.0591278
3.63383	0.0576973
3.6405	0.0576973
3.64717	0.0581741
3.65383	0.058651
3.6605	0.0596046
3.66717	0.0610352
3.67383	0.0619888
3.6805	0.0624657
3.68717	0.0634193
3.69383	0.0634193
3.7005	0.0634193
3.70717	0.0629425
3.71383	0.0629425
3.7205	0.0629425
3.72717	0.0619888
3.73383	0.0610352
3.7405	0.0605583
3.74717	0.0610352
3.75383	0.0624657
3.7605	0.0619888
3.76717	0.061512
3.77383	0.0610352
3.7805	0.061512
3.78717	0.0624657
3.79383	0.0624657
3.8005	0.0624657
3.80717	0.0624657
3.81383	0.0624657
3.8205	0.0619888
3.82717	0.0610352
3.83383	0.0610352
3.8405	0.061512
3.84717	0.061512
3.85383	0.061512
3.8605	0.0619888
3.86717	0.0638962
3.87383	0.0648499
3.8805	0.0662804
3.88717	0.0677109
3.89383	0.0686646
3.9005	0.0677109
3.90717	0.0648499
3.91383	0.0624657
3.9205	0.0610352
3.92717	0.0610352
3.93383	0.0605583
3.9405	0.0610352
3.94717	0.0619888
3.95383	0.0624657
3.9605	0.0610352
3.96717	0.058651
3.97383	0.0576973
3.9805	0.0576973
3.98717	0.0567436
3.99383	0.0567436
4.0005	0.0581741
4.00717	0.0610352
4.01383	0.0634193
4.0205	0.0653267
4.02717	0.067234
4.03383	0.0700951
4.0405	0.0724792
4.04717	0.0748634
4.05383	0.079155
4.0605	0.084877
4.06717	0.0915527
4.07383	0.0977516
4.0805	0.10252
4.08717	0.105858
4.09383	0.107765
4.1005	0.109673
4.10717	0.111103
4.11383	0.11301
4.1205	0.116348
4.12717	0.121117
4.13383	0.125885
4.1405	0.130177
4.14717	0.133991
4.15383	0.138283
4.1605	0.141621
4.16717	0.142097
4.17383	0.141621
4.1805	0.141621
4.18717	0.143528
4.19383	0.145435
4.2005	0.147343
4.20717	0.150681
4.21383	0.155926
4.2205	0.162125
4.22717	0.16737
4.23383	0.171661
4.2405	0.173569
4.24717	0.174046
4.25383	0.174046
4.2605	0.172138
4.26717	0.170231
4.27383	0.169277
4.2805	0.169754
4.28717	0.170231
4.29383	0.172138
4.3005	0.174522
4.30717	0.176907
4.31383	0.178814
4.3205	0.180721
4.32717	0.182152
4.33383	0.182152
4.3405	0.181675
4.34717	0.181198
4.35383	0.179291
4.3605	0.178337
4.36717	0.179291
4.37383	0.181675
4.3805	0.182629
4.38717	0.183582
4.39383	0.18549
4.4005	0.187397
4.40717	0.188828
4.41383	0.189304
4.4205	0.190735
4.42717	0.193119
4.43383	0.195503
4.4405	0.197411
4.44717	0.197887
4.45383	0.198364
4.4605	0.198364
4.46717	0.198364
4.47383	0.198364
4.4805	0.198364
4.48717	0.198841
4.49383	0.199318
4.5005	0.199795
4.50717	0.201225
4.51383	0.201702
4.5205	0.202179
4.52717	0.202179
4.53383	0.202179
4.5405	0.201225
4.54717	0.200748
4.55383	0.201702
4.5605	0.204086
4.56717	0.207424
4.57383	0.210762
4.5805	0.213623
4.58717	0.215054
4.59383	0.213146
4.6005	0.209808
4.60717	0.205994
4.61383	0.202656
4.6205	0.199795
4.62717	0.197887
4.63383	0.198364
4.6405	0.200748
4.64717	0.203609
4.65383	0.206947
4.6605	0.208378
4.66717	0.209332
4.67383	0.210285
4.6805	0.211239
4.68717	0.212669
4.69383	0.2141
4.7005	0.216484
4.70717	0.218868
4.71383	0.218868
4.7205	0.217915
4.72717	0.21553
4.73383	0.2141
4.7405	0.212669
4.74717	0.211716
4.75383	0.211716
4.7605	0.212669
4.76717	0.215054
4.77383	0.217438
4.7805	0.220299
4.78717	0.222683
4.79383	0.223637
4.8005	0.22316
4.80717	0.221729
4.81383	0.219822
4.8205	0.217915
4.82717	0.216961
4.83383	0.217438
4.8405	0.218391
4.84717	0.218391
4.85383	0.217438
4.8605	0.216961
4.86717	0.216007
4.87383	0.215054
4.8805	0.2141
4.88717	0.2141
4.89383	0.2141
4.9005	0.213146
4.90717	0.212669
4.91383	0.213623
4.9205	0.215054
4.92717	0.216484
4.93383	0.217915
4.9405	0.219822
4.94717	0.221729
4.95383	0.222683
4.9605	0.222683
4.96717	0.224113
4.97383	0.226498
4.9805	0.226974
4.98717	0.225544
4.99383	0.223637
5.0005	0.222683
5.00717	0.222206
5.01383	0.219822
5.0205	0.218868
5.02717	0.218868
5.03383	0.219345
5.0405	0.218391
5.04717	0.216007
5.05383	0.213623
5.0605	0.210762
5.06717	0.208855
5.07383	0.208855
5.0805	0.210762
5.08717	0.212669
5.09383	0.214577
5.1005	0.215054
5.10717	0.21553
5.11383	0.216484
5.1205	0.217915
5.12717	0.219345
5.13383	0.220299
5.1405	0.221252
5.14717	0.221252
5.15383	0.220776
5.1605	0.219822
5.16717	0.218868
5.17383	0.219345
5.1805	0.220776
5.18717	0.222206
5.19383	0.222683
5.2005	0.221252
5.20717	0.220776
5.21383	0.220776
5.2205	0.220776
5.22717	0.221252
5.23383	0.221252
5.2405	0.221729
5.24717	0.221729
5.25383	0.22316
5.2605	0.225067
5.26717	0.226974
5.27383	0.227451
5.2805	0.227451
5.28717	0.226498
5.29383	0.225544
5.3005	0.224113
5.30717	0.222683
5.31383	0.222206
5.3205	0.222206
5.32717	0.222206
5.33383	0.220776
5.3405	0.217915
5.34717	0.21553
5.35383	0.2141
5.3605	0.215054
5.36717	0.216961
5.37383	0.219822
5.3805	0.223637
5.38717	0.225544
5.39383	0.226498
5.4005	0.226021
5.40717	0.22459
5.41383	0.222206
5.4205	0.220299
5.42717	0.221252
5.43383	0.222206
5.4405	0.222683
5.44717	0.221729
5.45383	0.220776
5.4605	0.220299
5.46717	0.217915
5.47383	0.216007
5.4805	0.215054
5.48717	0.216961
5.49383	0.219345
5.5005	0.221252
5.50717	0.222206
5.51383	0.22316
5.5205	0.222683
5.52717	0.221252
5.53383	0.220776
5.5405	0.220299
5.54717	0.221252
5.55383	0.221729
5.5605	0.222206
5.56717	0.221729
5.57383	0.221252
5.5805	0.220776
5.58717	0.221252
5.59383	0.222683
5.6005	0.226021
5.60717	0.228882
5.61383	0.230312
5.6205	0.230312
5.62717	0.228882
5.63383	0.227928
5.6405	0.225544
5.64717	0.222683
5.65383	0.220776
5.6605	0.220299
5.66717	0.221252
5.67383	0.222683
5.6805	0.223637
5.68717	0.225544
5.69383	0.228405
5.7005	0.230789
5.70717	0.230789
5.71383	0.229359
5.7205	0.227451
5.72717	0.225067
5.73383	0.222683
5.7405	0.219822
5.74717	0.218868
5.75383	0.219345
5.7605	0.220299
5.76717	0.223637
5.77383	0.226974
5.7805	0.229359
5.78717	0.228882
5.79383	0.227928
5.8005	0.226498
5.80717	0.225544
5.81383	0.225067
5.8205	0.225067
5.82717	0.225544
5.83383	0.226498
5.8405	0.227451
5.84717	0.227451
5.85383	0.226021
5.8605	0.22459
5.86717	0.225067
5.87383	0.226498
5.8805	0.227451
5.88717	0.226974
5.89383	0.226021
5.9005	0.22459
5.90717	0.222206
5.91383	0.219345
5.9205	0.217438
5.92717	0.217915
5.93383	0.219822
5.9405	0.22316
5.94717	0.226021
5.95383	0.228882
5.9605	0.230312
5.96717	0.230312
5.97383	0.228882
5.9805	0.227451
5.98717	0.225544
5.99383	0.224113
6.0005	0.22316
6.00717	0.223637
6.01383	0.22459
6.0205	0.22459
6.02717	0.224113
6.03383	0.224113
6.0405	0.223637
6.04717	0.22316
6.05383	0.223637
6.0605	0.224113
6.06717	0.224113
6.07383	0.224113
6.0805	0.225544
6.08717	0.226974
6.09383	0.226498
6.1005	0.227451
6.10717	0.229836
6.11383	0.233173
6.1205	0.235081
6.12717	0.235558
6.13383	0.236034
6.1405	0.235558
6.14717	0.236034
6.15383	0.236988
6.1605	0.239849
6.16717	0.243664
6.17383	0.246525
6.1805	0.249386
6.18717	0.250816
6.19383	0.250816
6.2005	0.249863
6.20717	0.248909
6.21383	0.249386
6.2205	0.25034
6.22717	0.252724
6.23383	0.255108
6.2405	0.257015
6.24717	0.257492
6.25383	0.256538
6.2605	0.256538
6.26717	0.256538
6.27383	0.257015
6.2805	0.256538
6.28717	0.255585
6.29383	0.254631
6.3005	0.254154
6.30717	0.254154
6.31383	0.254154
6.3205	0.255585
6.32717	0.258446
6.33383	0.261784
6.3405	0.263691
6.34717	0.263214
6.35383	0.26083
6.3605	0.257492
6.36717	0.254631
6.37383	0.252247
6.3805	0.249863
6.38717	0.249386
6.39383	0.251293
6.4005	0.254154
6.40717	0.255585
6.41383	0.256062
6.4205	0.256062
6.42717	0.257015
6.43383	0.257015
6.4405	0.257492
6.44717	0.258923
6.45383	0.26083
6.4605	0.262737
6.46717	0.262737
6.47383	0.261784
6.4805	0.259399
6.48717	0.256538
6.49383	0.253677
6.5005	0.251293
6.50717	0.248909
6.51383	0.247955
6.5205	0.247955
6.52717	0.248432
6.53383	0.249863
6.5405	0.252247
6.54717	0.254154
6.55383	0.255585
6.5605	0.255585
6.56717	0.256062
6.57383	0.256538
6.5805	0.257969
6.58717	0.261307
6.59383	0.264645
6.6005	0.267029
6.60717	0.268459
6.61383	0.269413
6.6205	0.268936
6.62717	0.267982
6.63383	0.267506
6.6405	0.267982
6.64717	0.269413
6.65383	0.27132
6.6605	0.272751
6.66717	0.274181
6.67383	0.276089
6.6805	0.278473
6.68717	0.281811
6.69383	0.284195
6.7005	0.286579
6.70717	0.288963
6.71383	0.290394
6.7205	0.290871
6.72717	0.291348
6.73383	0.291824
6.7405	0.292301
6.74717	0.293732
6.75383	0.294685
6.7605	0.294685
6.76717	0.295639
6.77383	0.297546
6.7805	0.299454
6.78717	0.300407
6.79383	0.302315
6.8005	0.306129
6.80717	0.309467
6.81383	0.312328
6.8205	0.315189
6.82717	0.319958
6.83383	0.325203
6.8405	0.329494
6.84717	0.333309
6.85383	0.336647
6.8605	0.339985
6.86717	0.343323
6.87383	0.346184
6.8805	0.350475
6.88717	0.355721
6.89383	0.362396
6.9005	0.368595
6.90717	0.374317
6.91383	0.380516
6.9205	0.386715
6.92717	0.392437
6.93383	0.398159
6.9405	0.405312
6.94717	0.414371
6.95383	0.423431
6.9605	0.432491
6.96717	0.442505
6.97383	0.452995
6.9805	0.463486
6.98717	0.475407
6.99383	0.489712
7.0005	0.505447
7.00717	0.522137
7.01383	0.54121
7.0205	0.561714
7.02717	0.583172
7.03383	0.605106
7.0405	0.628471
7.04717	0.655174
7.05383	0.683784
7.0605	0.714779
7.06717	0.748158
7.07383	0.786304
7.0805	0.828266
7.08717	0.875473
7.09383	0.929356
7.1005	0.990391
7.10717	1.06144
7.11383	1.14346
7.1205	1.23739
7.12717	1.34277
7.13383	1.46246
7.1405	1.59836
7.14717	1.74999
7.15383	1.91832
7.1605	2.10476
7.16717	2.31171
7.17383	2.53916
7.1805	2.78759
7.18717	3.05605
7.19383	3.34358
7.2005	3.64923
7.20717	3.97062
7.21383	4.30632
7.2205	4.65345
7.22717	5.01156
7.23383	5.37777
7.2405	5.7497
7.24717	6.12402
7.25383	6.49977
7.2605	6.87504
7.26717	7.24983
7.27383	7.62367
7.2805	7.99704
7.28717	8.37088
7.29383	8.74519
7.3005	9.11856
7.30717	9.49001
7.31383	9.85813
7.3205	10.2243
7.32717	10.5872
7.33383	10.9463
7.3405	11.3015
7.34717	11.6553
7.35383	12.0077
7.3605	12.3591
7.36717	12.7087
7.37383	13.0558
7.3805	13.4025
7.38717	13.7467
7.39383	14.0872
7.4005	14.4215
7.40717	14.75
7.41383	15.0733
7.4205	15.3899
7.42717	15.6994
7.43383	16.0007
7.4405	16.293
7.44717	16.5763
7.45383	16.8495
7.4605	17.1103
7.46717	17.3573
7.47383	17.5891
7.4805	17.8046
7.48717	18.0001
7.49383	18.1732
7.5005	18.321
7.50717	18.4441
7.51383	18.5394
7.5205	18.6052
7.52717	18.641
7.53383	18.6415
7.5405	18.6014
7.54717	18.5146
7.55383	18.3778
7.5605	18.189
7.56717	17.9477
7.57383	17.6659
7.5805	17.3764
7.58717	17.1328
7.59383	16.9926
7.6005	16.9683
7.60717	16.8915
7.61383	16.6769
7.6205	16.4895
7.62717	16.468
7.63383	16.4099
7.6405	15.8982
7.64717	14.9384
7.65383	13.7424
7.6605	12.3158
7.66717	10.601
7.67383	8.78859
7.6805	7.28941
7.68717	6.27089
7.69383	5.62286
7.7005	5.16605
7.70717	4.78268
7.71383	4.4384
7.7205	4.13942
7.72717	3.89194
7.73383	3.68309
7.7405	3.50618
7.74717	3.35932
7.75383	3.2444
7.7605	3.15905
7.76717	3.1023
7.77383	3.06988
7.7805	3.05557
7.78717	3.05748
7.79383	3.07131
7.8005	3.09467
7.80717	3.1209
7.81383	3.14569
7.8205	3.16668
7.82717	3.18623
7.83383	3.21388
7.8405	3.28064
7.84717	3.4461
7.85383	3.81088
7.8605	4.51803
7.86717	5.75495
7.87383	7.7343
7.8805	10.6816
7.88717	14.8377
7.89383	20.504
7.9005	28.1444
7.90717	38.5265
7.91383	52.8173
7.9205	72.4945
7.92717	98.9618
7.93383	132.87
7.9405	173.312
7.94717	217.282
7.95383	259.763
7.9605	294.619
7.96717	316.051
7.97383	320.16
7.9805	306.073
7.98717	276.209
7.99383	235.579
8.0005	190.354
8.00717	146.312
8.01383	107.662
8.0205	76.5572
8.02717	53.2875
8.03383	36.8867
8.0405	25.8455
8.04717	18.6381
8.05383	14.0018
8.0605	11.014
8.06717	9.05037
8.07383	7.71809
8.0805	6.77872
8.08717	6.08778
8.09383	5.55897
8.1005	5.14269
8.10717	4.8089
8.11383	4.53663
8.1205	4.30965
8.12717	4.11797
8.13383	3.95489
8.1405	3.81279
8.14717	3.68452
8.15383	3.56627
8.1605	3.45659
8.16717	3.35503
8.17383	3.26014
8.1805	3.17383
8.18717	3.09706
8.19383	3.03125
8.2005	2.97642
8.20717	2.93684
8.21383	2.91586
8.2205	2.9192
8.22717	2.95162
8.23383	3.01552
8.2405	3.11089
8.24717	3.23057
8.25383	3.35884
8.2605	3.47614
8.26717	3.56007
8.27383	3.59297
8.2805	3.56531
8.28717	3.47805
8.29383	3.34024
8.3005	3.17192
8.30717	2.99788
8.31383	2.84433
8.3205	2.73323
8.32717	2.67839
8.33383	2.68888
8.3405	2.76232
8.34717	2.88773
8.35383	3.03984
8.3605	3.18623
8.36717	3.29494
8.37383	3.33738
8.3805	3.29638
8.38717	3.16906
8.39383	2.96879
8.4005	2.72179
8.40717	2.4581
8.41383	2.2049
8.4205	1.9803
8.42717	1.79386
8.43383	1.64652
8.4405	1.53542
8.44717	1.45483
8.45383	1.40047
8.4605	1.36709
8.46717	1.35231
8.47383	1.35231
8.4805	1.36471
8.48717	1.38378
8.49383	1.4081
8.5005	1.43623
8.50717	1.46723
8.51383	1.49775
8.5205	1.52636
8.52717	1.55163
8.53383	1.57309
8.5405	1.59073
8.54717	1.60456
8.55383	1.61791
8.5605	1.63126
8.56717	1.64509
8.57383	1.65796
8.5805	1.67084
8.58717	1.68419
8.59383	1.7004
8.6005	1.719
8.60717	1.74141
8.61383	1.77002
8.6205	1.80435
8.62717	1.84488
8.63383	1.8878
8.6405	1.93119
8.64717	1.97315
8.65383	2.00987
8.6605	2.038
8.66717	2.05374
8.67383	2.05564
8.6805	2.04372
8.68717	2.01464
8.69383	1.96886
8.7005	1.90687
8.70717	1.83105
8.71383	1.74332
8.7205	1.64461
8.72717	1.5378
8.73383	1.4267
8.7405	1.31655
8.74717	1.21117
8.75383	1.11246
8.7605	1.02329
8.76717	0.945091
8.77383	0.878334
8.7805	0.82159
8.78717	0.771523
8.79383	0.727177
8.8005	0.690937
8.80717	0.66185
8.81383	0.639439
8.8205	0.620365
8.82717	0.605583
8.83383	0.594616
8.8405	0.585079
8.84717	0.576019
8.85383	0.567436
8.8605	0.559807
8.86717	0.552654
8.87383	0.544071
8.8805	0.534534
8.88717	0.523567
8.89383	0.512123
8.9005	0.501156
8.90717	0.491142
8.91383	0.48399
8.9205	0.479221
8.92717	0.477791
8.93383	0.479698
8.9405	0.484467
8.94717	0.491619
8.95383	0.501633
8.9605	0.513554
8.96717	0.529766
8.97383	0.54884
8.9805	0.570297
8.98717	0.594139
8.99383	0.621319
9.0005	0.650883
9.00717	0.679493
9.01383	0.705719
9.0205	0.730991
9.02717	0.754833
9.03383	0.77486
9.0405	0.790596
9.04717	0.803471
9.05383	0.815392
9.0605	0.824451
9.06717	0.831127
9.07383	0.835896
9.0805	0.841141
9.08717	0.846863
9.09383	0.852108
9.1005	0.8564
9.10717	0.860691
9.11383	0.864029
9.1205	0.864029
9.12717	0.861168
9.13383	0.854492
9.1405	0.844479
9.14717	0.830173
9.15383	0.810623
9.1605	0.787735
9.16717	0.761986
9.17383	0.732422
9.1805	0.698566
9.18717	0.662804
9.19383	0.626564
9.2005	0.589371
9.20717	0.551701
9.21383	0.51403
9.2205	0.478268
9.22717	0.444412
9.23383	0.411034
9.2405	0.379086
9.24717	0.349045
9.25383	0.322342
9.2605	0.297546
9.26717	0.275135
9.27383	0.255108
9.2805	0.236511
9.28717	0.218868
9.29383	0.201702
9.3005	0.185966
9.30717	0.171185
9.31383	0.156879
9.3205	0.144005
9.32717	0.133514
9.33383	0.125408
9.3405	0.117779
9.34717	0.110626
9.35383	0.103474
9.3605	0.0958443
9.36717	0.087738
9.37383	0.0801086
9.3805	0.0753403
9.38717	0.0705719
9.39383	0.0658035
9.4005	0.061512
9.40717	0.058651
9.41383	0.0567436
9.4205	0.0543594
9.42717	0.0519753
9.43383	0.0505447
9.4405	0.0505447
9.44717	0.0500679
9.45383	0.0476837
9.4605	0.0433922
9.46717	0.0391006
9.47383	0.0371933
9.4805	0.0348091
9.48717	0.0329018
9.49383	0.0324249
9.5005	0.0333786
9.50717	0.0352859
9.51383	0.0357628
9.5205	0.0352859
9.52717	0.0343323
9.53383	0.0338554
9.5405	0.0324249
9.54717	0.0309944
9.55383	0.0295639
9.5605	0.0281334
9.56717	0.026226
9.57383	0.0243187
9.5805	0.0224113
9.58717	0.0209808
9.59383	0.020504
9.6005	0.0200272
9.60717	0.0190735
9.61383	0.0190735
9.6205	0.0185966
9.62717	0.0166893
9.63383	0.014782
9.6405	0.0128746
9.64717	0.0119209
9.65383	0.0109673
9.6605	0.0104904
9.66717	0.0100136
9.67383	0.00905991
9.6805	0.00858307
9.68717	0.00715256
9.69383	0.00619888
9.7005	0.00524521
9.70717	0.0038147
9.71383	0.00190735
9.7205	0.000476837
9.72717	-0.000476837
9.73383	-0.00143051
9.7405	-0.00238419
9.74717	-0.00238419
9.75383	-0.00143051
9.7605	0.000476837
9.76717	0.00238419
9.77383	0.0038147
9.7805	0.00572205
9.78717	0.00905991
9.79383	0.0138283
9.8005	0.0190735
9.80717	0.0247955
9.81383	0.0333786
9.8205	0.0433922
9.82717	0.0538826
9.83383	0.0634193
9.8405	0.0724792
9.84717	0.0810623
9.85383	0.0896454
9.8605	0.0972748
9.86717	0.102997
9.87383	0.108719
9.8805	0.113964
9.88717	0.119209
9.89383	0.12207
9.9005	0.12207
9.90717	0.120163
9.91383	0.116825
9.9205	0.112534
9.92717	0.107288
9.93383	0.10252
9.9405	0.0987053
9.94717	0.0953674
9.95383	0.0920296
9.9605	0.0891685
9.96717	0.0863075
9.97383	0.0824928
9.9805	0.0796318
9.98717	0.0786781
9.99383	0.0805855
10.0005	0.0824928
10.0072	0.0867844
10.0138	0.0929832
10.0205	0.099659
10.0272	0.104904
10.0338	0.107765
10.0405	0.111103
10.0472	0.116348
10.0538	0.121593
10.0605	0.127792
10.0672	0.134468
10.0738	0.144005
10.0805	0.154972
10.0872	0.165939
10.0938	0.175953
10.1005	0.18692
10.1072	0.197887
10.1138	0.208378
10.1205	0.217438
10.1272	0.225544
10.1338	0.233173
10.1405	0.239849
10.1472	0.246525
10.1538	0.25177
10.1605	0.255108
10.1672	0.257492
10.1738	0.259399
10.1805	0.262737
10.1872	0.266075
10.1938	0.269413
10.2005	0.271797
10.2072	0.272751
10.2138	0.271797
10.2205	0.268936
10.2272	0.265121
10.2338	0.261307
10.2405	0.257015
10.2472	0.252247
10.2538	0.246048
10.2605	0.238895
10.2672	0.230789
10.2738	0.221729
10.2805	0.212669
10.2872	0.204563
10.2938	0.196457
10.3005	0.188351
10.3072	0.178814
10.3138	0.168324
10.3205	0.157356
10.3272	0.147343
10.3338	0.137806
10.3405	0.128269
10.3472	0.118732
10.3538	0.109196
10.3605	0.100613
10.3672	0.0905991
10.3738	0.079155
10.3805	0.0677109
10.3872	0.0562668
10.3938	0.0443459
10.4005	0.0333786
10.4072	0.0238419
10.4138	0.0162125
10.4205	0.0100136
10.4272	0.0038147
10.4338	-0.00238419
10.4405	-0.00905991
10.4472	-0.0157356
10.4538	-0.0228882
10.4605	-0.0314713
10.4672	-0.0400543
10.4738	-0.04673
10.4805	-0.0529289
10.4872	-0.0605583
10.4938	-0.0686646
10.5005	-0.0762939
10.5072	-0.0829697
10.5138	-0.0901222
10.5205	-0.0982285
10.5272	-0.105381
10.5338	-0.110626
10.5405	-0.115395
10.5472	-0.119686
10.5538	-0.124454
10.5605	-0.128746
10.5672	-0.132561
10.5738	-0.134945
10.5805	-0.138283
10.5872	-0.142097
10.5938	-0.144958
10.6005	-0.14782
10.6072	-0.151157
10.6138	-0.156879
10.6205	-0.162125
10.6272	-0.165462
10.6338	-0.167847
10.6405	-0.169277
10.6472	-0.170231
10.6538	-0.169277
10.6605	-0.168324
10.6672	-0.169277
10.6738	-0.172138
10.6805	-0.174999
10.6872	-0.176907
10.6938	-0.180244
10.7005	-0.184536
10.7072	-0.188828
10.7138	-0.192165
10.7205	-0.19455
10.7272	-0.197411
10.7338	-0.199318
10.7405	-0.201225
10.7472	-0.201702
10.7538	-0.202179
10.7605	-0.203133
10.7672	-0.203609
10.7738	-0.204086
10.7805	-0.204086
10.7872	-0.202656
10.7938	-0.201702
10.8005	-0.200272
10.8072	-0.198841
10.8138	-0.197411
10.8205	-0.196457
10.8272	-0.19598
10.8338	-0.19455
10.8405	-0.194073
10.8472	-0.194073
10.8538	-0.19455
10.8605	-0.19455
10.8672	-0.196457
10.8738	-0.197887
10.8805	-0.198364
10.8872	-0.197411
10.8938	-0.194073
10.9005	-0.191212
10.9072	-0.187874
10.9138	-0.185013
10.9205	-0.183582
10.9272	-0.182629
10.9338	-0.182152
10.9405	-0.180721
10.9472	-0.180721
10.9538	-0.179291
10.9605	-0.178337
10.9672	-0.176907
10.9738	-0.175476
10.9805	-0.174046
10.9872	-0.172138
10.9938	-0.171661
11.0005	-0.171185
11.0072	-0.171661
11.0138	-0.172615
11.0205	-0.172138
11.0272	-0.171185
11.0338	-0.168324
11.0405	-0.165939
11.0472	-0.163078
11.0538	-0.15974
11.0605	-0.156403
11.0672	-0.153542
11.0738	-0.151634
11.0805	-0.150204
11.0872	-0.149727
11.0938	-0.148773
11.1005	-0.147343
11.1072	-0.144482
11.1138	-0.140667
11.1205	-0.136375
11.1272	-0.133038
11.1338	-0.1297
11.1405	-0.128269
11.1472	-0.127792
11.1538	-0.127316
11.1605	-0.125885
11.1672	-0.123501
11.1738	-0.12064
11.1805	-0.119686
11.1872	-0.119209
11.1938	-0.118256
11.2005	-0.117302
11.2072	-0.116348
11.2138	-0.117302
11.2205	-0.117779
11.2272	-0.117779
11.2338	-0.117302
11.2405	-0.117302
11.2472	-0.116825
11.2538	-0.115871
11.2605	-0.113487
11.2672	-0.111103
11.2738	-0.110626
11.2805	-0.110626
11.2872	-0.111103
11.2938	-0.109196
11.3005	-0.106335
11.3072	-0.104904
11.3138	-0.104427
11.3205	-0.104427
11.3272	-0.103951
11.3338	-0.105381
11.3405	-0.107288
11.3472	-0.109196
11.3538	-0.110149
11.3605	-0.110149
11.3672	-0.110626
11.3738	-0.109673
11.3805	-0.108719
11.3872	-0.106335
11.3938	-0.103951
11.4005	-0.101089
11.4072	-0.0972748
11.4138	-0.0948906
11.4205	-0.0944138
11.4272	-0.0948906
11.4338	-0.0948906
11.4405	-0.0934601
11.4472	-0.0915527
11.4538	-0.0882149
11.4605	-0.0853539
11.4672	-0.0824928
11.4738	-0.0810623
11.4805	-0.0801086
11.4872	-0.0805855
11.4938	-0.0810623
11.5005	-0.0796318
11.5072	-0.0762939
11.5138	-0.0724792
11.5205	-0.0691414
11.5272	-0.0667572
11.5338	-0.0648499
11.5405	-0.0624657
11.5472	-0.0610352
11.5538	-0.0605583
11.5605	-0.0596046
11.5672	-0.058651
11.5738	-0.0581741
11.5805	-0.0581741
11.5872	-0.058651
11.5938	-0.058651
11.6005	-0.058651
11.6072	-0.0576973
11.6138	-0.0557899
11.6205	-0.0529289
11.6272	-0.0510216
11.6338	-0.0505447
11.6405	-0.0486374
11.6472	-0.0472069
11.6538	-0.04673
11.6605	-0.0472069
11.6672	-0.04673
11.6738	-0.0443459
11.6805	-0.0429153
11.6872	-0.0429153
11.6938	-0.043869
11.7005	-0.0433922
11.7072	-0.0429153
11.7138	-0.0424385
11.7205	-0.041008
11.7272	-0.0376701
11.7338	-0.0343323
11.7405	-0.0324249
11.7472	-0.0319481
11.7538	-0.0309944
11.7605	-0.0305176
11.7672	-0.0314713
11.7738	-0.0324249
11.7805	-0.0314713
11.7872	-0.0290871
11.7938	-0.0271797
11.8005	-0.0247955
11.8072	-0.0224113
11.8138	-0.0185966
11.8205	-0.0166893
11.8272	-0.0157356
11.8338	-0.0152588
11.8405	-0.014782
11.8472	-0.0138283
11.8538	-0.0133514
11.8605	-0.0123978
11.8672	-0.0109673
11.8738	-0.00905991
11.8805	-0.00667572
11.8872	-0.00476837
11.8938	-0.00333786
11.9005	-0.000953674
11.9072	0.000476837
11.9138	0.00190735
11.9205	0.00143051
11.9272	0
11.9338	-0.00190735
11.9405	-0.0038147
11.9472	-0.00476837
11.9538	-0.00476837
11.9605	-0.0038147
11.9672	-0.00190735
11.9738	-0.000476837
11.9805	0.000953674
11.9872	0.00238419
11.9938	0.00190735
12.0005	0.000953674
12.0072	0
12.0138	0.000476837
12.0205	0.000476837
12.0272	0.000953674
12.0338	0.00238419
12.0405	0.0038147
12.0472	0.00429153
12.0538	0.00286102
12.0605	0.00238419
12.0672	0.00238419
12.0738	0.000953674
12.0805	0.000476837
12.0872	0.000476837
12.0938	0.00190735
12.1005	0.00286102
12.1072	0.00238419
12.1138	0.00190735
12.1205	0.000476837
12.1272	-0.00143051
12.1338	-0.00476837
12.1405	-0.0100136
12.1472	-0.014782
12.1538	-0.0195503
12.1605	-0.0224113
12.1672	-0.0252724
12.1738	-0.0281334
12.1805	-0.0305176
12.1872	-0.0333786
12.1938	-0.0371933
12.2005	-0.0419617
12.2072	-0.0481606
12.2138	-0.0553131
12.2205	-0.0624657
12.2272	-0.0696182
12.2338	-0.0777245
12.2405	-0.0858307
12.2472	-0.0929832
12.2538	-0.099659
12.2605	-0.106335
12.2672	-0.113964
12.2738	-0.121117
12.2805	-0.126839
12.2872	-0.132084
12.2938	-0.138283
12.3005	-0.145435
12.3072	-0.151157
12.3138	-0.155926
12.3205	-0.160217
12.3272	-0.164986
12.3338	-0.170231
12.3405	-0.174522
12.3472	-0.178337
12.3538	-0.183105
12.3605	-0.188351
12.3672	-0.193596
12.3738	-0.196934
12.3805	-0.199795
12.3872	-0.204086
12.3938	-0.208378
12.4005	-0.211716
12.4072	-0.2141
12.4138	-0.217915
12.4205	-0.222206
12.4272	-0.225544
12.4338	-0.227928
12.4405	-0.23222
12.4472	-0.237942
12.4538	-0.24271
12.4605	-0.246048
12.4672	-0.247955
12.4738	-0.249386
12.4805	-0.249863
12.4872	-0.250816
12.4938	-0.253201
12.5005	-0.257015
12.5072	-0.26226
12.5138	-0.269413
12.5205	-0.277042
12.5272	-0.283718
12.5338	-0.287533
12.5405	-0.289917
12.5472	-0.290394
12.5538	-0.290871
12.5605	-0.291348
12.5672	-0.291824
12.5738	-0.294685
12.5805	-0.298977
12.5872	-0.303745
12.5938	-0.308037
12.6005	-0.312805
12.6072	-0.317097
12.6138	-0.319958
12.6205	-0.321865
12.6272	-0.323296
12.6338	-0.324726
12.6405	-0.327587
12.6472	-0.330448
12.6538	-0.333786
12.6605	-0.336647
12.6672	-0.340939
12.6738	-0.345707
12.6805	-0.348091
12.6872	-0.349045
12.6938	-0.349045
12.7005	-0.349522
12.7072	-0.349522
12.7138	-0.349045
12.7205	-0.348091
12.7272	-0.348568
12.7338	-0.350475
12.7405	-0.352383
12.7472	-0.355244
12.7538	-0.358105
12.7605	-0.360966
12.7672	-0.36335
12.7738	-0.36478
12.7805	-0.365257
12.7872	-0.36478
12.7938	-0.36335
12.8005	-0.362873
12.8072	-0.362873
12.8138	-0.363827
12.8205	-0.366211
12.8272	-0.369072
12.8338	-0.371933
12.8405	-0.37384
12.8472	-0.375271
12.8538	-0.376225
12.8605	-0.376225
12.8672	-0.375748
12.8738	-0.376701
12.8805	-0.379562
12.8872	-0.383377
12.8938	-0.386238
12.9005	-0.387192
12.9072	-0.386715
12.9138	-0.385761
12.9205	-0.383854
12.9272	-0.380516
12.9338	-0.378132
12.9405	-0.376701
12.9472	-0.377178
12.9538	-0.377178
12.9605	-0.377655
12.9672	-0.378132
12.9738	-0.379562
12.9805	-0.38147
12.9872	-0.383377
12.9938	-0.386715
13.0005	-0.39053
13.0072	-0.393391
13.0138	-0.395298
13.0205	-0.397682
13.0272	-0.40102
13.0338	-0.405788
13.0405	-0.41151
13.0472	-0.418663
13.0538	-0.4282
13.0605	-0.43869
13.0672	-0.450134
13.0738	-0.460148
13.0805	-0.469208
13.0872	-0.478745
13.0938	-0.488758
13.1005	-0.499249
13.1072	-0.509262
13.1138	-0.519276
13.1205	-0.53215
13.1272	-0.545979
13.1338	-0.55933
13.1405	-0.571251
13.1472	-0.582218
13.1538	-0.593662
13.1605	-0.605106
13.1672	-0.616074
13.1738	-0.626087
13.1805	-0.635624
13.1872	-0.645161
13.1938	-0.654697
13.2005	-0.66328
13.2072	-0.672817
13.2138	-0.682831
13.2205	-0.693321
13.2272	-0.702381
13.2338	-0.711918
13.2405	-0.720978
13.2472	-0.729084
13.2538	-0.737667
13.2605	-0.74625
13.2672	-0.756741
13.2738	-0.766754
13.2805	-0.775337
13.2872	-0.781536
[truncated: 1,001 more rows]

## Sheet: S4AB_SAH
-0.0415	0.0190735
-0.0348333	0.0190735
-0.0281667	0.0181198
-0.0215	0.0171661
-0.0148333	0.017643
-0.00816667	0.0190735
-0.0015	0.0200272
0.00516667	0.0224113
0.0118333	0.0257492
0.0185	0.0305176
0.0251667	0.0343323
0.0318333	0.038147
0.0385	0.0414848
0.0451667	0.0448227
0.0518333	0.0476837
0.0585	0.0495911
0.0651667	0.0505447
0.0718333	0.0519753
0.0785	0.0534058
0.0851667	0.0538826
0.0918333	0.0529289
0.0985	0.0500679
0.105167	0.0481606
0.111833	0.0448227
0.1185	0.0400543
0.125167	0.0348091
0.131833	0.0309944
0.1385	0.0295639
0.145167	0.0290871
0.151833	0.0295639
0.1585	0.0309944
0.165167	0.0329018
0.171833	0.0348091
0.1785	0.0357628
0.185167	0.0362396
0.191833	0.0362396
0.1985	0.0362396
0.205167	0.0357628
0.211833	0.0348091
0.2185	0.0333786
0.225167	0.0319481
0.231833	0.0309944
0.2385	0.0300407
0.245167	0.0305176
0.251833	0.0305176
0.2585	0.0305176
0.265167	0.0305176
0.271833	0.0305176
0.2785	0.0295639
0.285167	0.0281334
0.291833	0.0281334
0.2985	0.0295639
0.305167	0.0314713
0.311833	0.0319481
0.3185	0.0324249
0.325167	0.0324249
0.331833	0.0324249
0.3385	0.0305176
0.345167	0.0281334
0.351833	0.0267029
0.3585	0.0271797
0.365167	0.026226
0.371833	0.0238419
0.3785	0.0219345
0.385167	0.0224113
0.391833	0.0247955
0.3985	0.0267029
0.405167	0.0276566
0.411833	0.0286102
0.4185	0.0305176
0.425167	0.0305176
0.431833	0.0281334
0.4385	0.0252724
0.445167	0.0238419
0.451833	0.0252724
0.4585	0.0276566
0.465167	0.0290871
0.471833	0.0300407
0.4785	0.0314713
0.485167	0.0314713
0.491833	0.0295639
0.4985	0.0267029
0.505167	0.0247955
0.511833	0.0243187
0.5185	0.0247955
0.525167	0.0257492
0.531833	0.0271797
0.5385	0.0281334
0.545167	0.0271797
0.551833	0.026226
0.5585	0.0267029
0.565167	0.0281334
0.571833	0.0295639
0.5785	0.0319481
0.585167	0.0348091
0.591833	0.0352859
0.5985	0.0333786
0.605167	0.0305176
0.611833	0.0300407
0.6185	0.0309944
0.625167	0.0324249
0.631833	0.0338554
0.6385	0.0352859
0.645167	0.0362396
0.651833	0.0352859
0.6585	0.0333786
0.665167	0.0314713
0.671833	0.0314713
0.6785	0.0329018
0.685167	0.0343323
0.691833	0.0348091
0.6985	0.0357628
0.705167	0.0371933
0.711833	0.0376701
0.7185	0.0367165
0.725167	0.0357628
0.731833	0.0348091
0.7385	0.0348091
0.745167	0.0352859
0.751833	0.0348091
0.7585	0.0348091
0.765167	0.0338554
0.771833	0.0333786
0.7785	0.0329018
0.785167	0.0319481
0.791833	0.0309944
0.7985	0.0314713
0.805167	0.0324249
0.811833	0.0348091
0.8185	0.0352859
0.825167	0.0357628
0.831833	0.0357628
0.8385	0.0357628
0.845167	0.0348091
0.851833	0.0329018
0.8585	0.0319481
0.865167	0.0329018
0.871833	0.0357628
0.8785	0.0376701
0.885167	0.0400543
0.891833	0.0414848
0.8985	0.0433922
0.905167	0.043869
0.911833	0.0419617
0.9185	0.0395775
0.925167	0.0386238
0.931833	0.0395775
0.9385	0.0405312
0.945167	0.041008
0.951833	0.0414848
0.9585	0.0424385
0.965167	0.0443459
0.971833	0.0433922
0.9785	0.0414848
0.985167	0.0391006
0.991833	0.0386238
0.9985	0.0400543
1.00517	0.0419617
1.01183	0.0443459
1.0185	0.04673
1.02517	0.0491142
1.03183	0.0505447
1.0385	0.0495911
1.04517	0.0462532
1.05183	0.0424385
1.0585	0.0400543
1.06517	0.0391006
1.07183	0.0386238
1.0785	0.0376701
1.08517	0.0376701
1.09183	0.0367165
1.0985	0.0343323
1.10517	0.0324249
1.11183	0.0314713
1.1185	0.0319481
1.12517	0.0324249
1.13183	0.0333786
1.1385	0.0348091
1.14517	0.0376701
1.15183	0.0400543
1.1585	0.0419617
1.16517	0.043869
1.17183	0.04673
1.1785	0.0495911
1.18517	0.0505447
1.19183	0.0510216
1.1985	0.0505447
1.20517	0.0495911
1.21183	0.0481606
1.2185	0.04673
1.22517	0.0457764
1.23183	0.0452995
1.2385	0.0462532
1.24517	0.04673
1.25183	0.0472069
1.2585	0.0472069
1.26517	0.0472069
1.27183	0.0486374
1.2785	0.0510216
1.28517	0.0557899
1.29183	0.0596046
1.2985	0.0634193
1.30517	0.0677109
1.31183	0.0739098
1.3185	0.0839233
1.32517	0.103474
1.33183	0.138283
1.3385	0.191689
1.34517	0.260353
1.35183	0.33474
1.3585	0.403404
1.36517	0.455379
1.37183	0.48399
1.3785	0.485897
1.38517	0.464439
1.39183	0.429153
1.3985	0.39196
1.40517	0.361443
1.41183	0.3438
1.4185	0.340462
1.42517	0.358105
1.43183	0.405312
1.4385	0.499725
1.44517	0.673294
1.45183	0.984192
1.4585	1.52063
1.46517	2.28739
1.47183	3.09706
1.4785	3.68929
1.48517	3.90959
1.49183	3.76797
1.4985	3.28541
1.50517	2.51341
1.51183	1.65319
1.5185	0.954628
1.52517	0.543118
1.53183	0.349522
1.5385	0.261307
1.54517	0.217915
1.55183	0.19455
1.5585	0.180244
1.56517	0.170708
1.57183	0.163555
1.5785	0.156879
1.58517	0.150681
1.59183	0.143051
1.5985	0.135422
1.60517	0.127792
1.61183	0.121117
1.6185	0.116348
1.62517	0.113487
1.63183	0.11158
1.6385	0.108719
1.64517	0.105858
1.65183	0.10252
1.6585	0.0982285
1.66517	0.0934601
1.67183	0.0905991
1.6785	0.0920296
1.68517	0.0967979
1.69183	0.101566
1.6985	0.101089
1.70517	0.0948906
1.71183	0.0858307
1.7185	0.0758171
1.72517	0.0662804
1.73183	0.0605583
1.7385	0.0600815
1.74517	0.0653267
1.75183	0.0715256
1.7585	0.0772476
1.76517	0.0815392
1.77183	0.0839233
1.7785	0.0844002
1.78517	0.084877
1.79183	0.0863075
1.7985	0.0858307
1.80517	0.0824928
1.81183	0.0796318
1.8185	0.0782013
1.82517	0.079155
1.83183	0.0810623
1.8385	0.0844002
1.84517	0.0872612
1.85183	0.0905991
1.8585	0.0925064
1.86517	0.0929832
1.87183	0.0929832
1.8785	0.0939369
1.88517	0.0948906
1.89183	0.0958443
1.8985	0.0977516
1.90517	0.100613
1.91183	0.104904
1.9185	0.109196
1.92517	0.113964
1.93183	0.118732
1.9385	0.12207
1.94517	0.123978
1.95183	0.123501
1.9585	0.123978
1.96517	0.125885
1.97183	0.130653
1.9785	0.138283
1.98517	0.14782
1.99183	0.15831
1.9985	0.167847
2.00517	0.174999
2.01183	0.178814
2.0185	0.178337
2.02517	0.174999
2.03183	0.168324
2.0385	0.161171
2.04517	0.154018
2.05183	0.145435
2.0585	0.137329
2.06517	0.130653
2.07183	0.127316
2.0785	0.125885
2.08517	0.125885
2.09183	0.129223
2.0985	0.135422
2.10517	0.141621
2.11183	0.145435
2.1185	0.145435
2.12517	0.144005
2.13183	0.141621
2.1385	0.139236
2.14517	0.136852
2.15183	0.136375
2.1585	0.137806
2.16517	0.13876
2.17183	0.137806
2.1785	0.134468
2.18517	0.1297
2.19183	0.123978
2.1985	0.117302
2.20517	0.112057
2.21183	0.107765
2.2185	0.104904
2.22517	0.104427
2.23183	0.109196
2.2385	0.121593
2.24517	0.141621
2.25183	0.16737
2.2585	0.19598
2.26517	0.222206
2.27183	0.240326
2.2785	0.246048
2.28517	0.238419
2.29183	0.219822
2.2985	0.19598
2.30517	0.171185
2.31183	0.148773
2.3185	0.132084
2.32517	0.122547
2.33183	0.121593
2.3385	0.1297
2.34517	0.146866
2.35183	0.172615
2.3585	0.205517
2.36517	0.243664
2.37183	0.283718
2.3785	0.319004
2.38517	0.343323
2.39183	0.352383
2.3985	0.34523
2.40517	0.324249
2.41183	0.292778
2.4185	0.256062
2.42517	0.218868
2.43183	0.186443
2.4385	0.160694
2.44517	0.13876
2.45183	0.120163
2.4585	0.104904
2.46517	0.0925064
2.47183	0.0839233
2.4785	0.0777245
2.48517	0.0739098
2.49183	0.0729561
2.4985	0.0734329
2.50517	0.0762939
2.51183	0.0786781
2.5185	0.0805855
2.52517	0.0824928
2.53183	0.0844002
2.5385	0.0863075
2.54517	0.0872612
2.55183	0.0863075
2.5585	0.0853539
2.56517	0.0863075
2.57183	0.087738
2.5785	0.0863075
2.58517	0.0834465
2.59183	0.0815392
2.5985	0.0801086
2.60517	0.0777245
2.61183	0.0743866
2.6185	0.0720024
2.62517	0.0720024
2.63183	0.0734329
2.6385	0.0753403
2.64517	0.0762939
2.65183	0.0777245
2.6585	0.0786781
2.66517	0.0805855
2.67183	0.0829697
2.6785	0.084877
2.68517	0.0853539
2.69183	0.0839233
2.6985	0.0824928
2.70517	0.0810623
2.71183	0.0786781
2.7185	0.0758171
2.72517	0.0743866
2.73183	0.0758171
2.7385	0.0772476
2.74517	0.0782013
2.75183	0.0786781
2.7585	0.0801086
2.76517	0.0815392
2.77183	0.0815392
2.7785	0.0805855
2.78517	0.0796318
2.79183	0.0786781
2.7985	0.0772476
2.80517	0.0758171
2.81183	0.0748634
2.8185	0.0743866
2.82517	0.0743866
2.83183	0.0748634
2.8385	0.0748634
2.84517	0.0739098
2.85183	0.0734329
2.8585	0.0739098
2.86517	0.0743866
2.87183	0.0743866
2.8785	0.0743866
2.88517	0.0748634
2.89183	0.0758171
2.8985	0.0772476
2.90517	0.0801086
2.91183	0.0839233
2.9185	0.0882149
2.92517	0.0920296
2.93183	0.0944138
2.9385	0.0934601
2.94517	0.0896454
2.95183	0.0853539
2.9585	0.0824928
2.96517	0.0801086
2.97183	0.0782013
2.9785	0.0753403
2.98517	0.0724792
2.99183	0.0677109
2.9985	0.0634193
3.00517	0.0605583
3.01183	0.0610352
3.0185	0.0629425
3.02517	0.0648499
3.03183	0.0667572
3.0385	0.0677109
3.04517	0.0662804
3.05183	0.0638962
3.0585	0.0629425
3.06517	0.0638962
3.07183	0.0658035
3.0785	0.0677109
3.08517	0.0696182
3.09183	0.0715256
3.0985	0.0739098
3.10517	0.0762939
3.11183	0.0782013
3.1185	0.079155
3.12517	0.0801086
3.13183	0.0801086
3.1385	0.0815392
3.14517	0.0839233
3.15183	0.0886917
3.1585	0.0958443
3.16517	0.106812
3.17183	0.120163
3.1785	0.136375
3.18517	0.155926
3.19183	0.182629
3.1985	0.217438
3.20517	0.257969
3.21183	0.303745
3.2185	0.35429
3.22517	0.407696
3.23183	0.460148
3.2385	0.509262
3.24517	0.553608
3.25183	0.592232
3.2585	0.622272
3.26517	0.641823
3.27183	0.651836
3.2785	0.652313
3.28517	0.645161
3.29183	0.631332
3.2985	0.610828
3.30517	0.58651
3.31183	0.557899
3.3185	0.526905
3.32517	0.49448
3.33183	0.463009
3.3385	0.434875
3.34517	0.411034
3.35183	0.391483
3.3585	0.375748
3.36517	0.360012
3.37183	0.344276
3.3785	0.326633
3.38517	0.30756
3.39183	0.287056
3.3985	0.265598
3.40517	0.243664
3.41183	0.22316
3.4185	0.20504
3.42517	0.188351
3.43183	0.172615
3.4385	0.15831
3.44517	0.146389
3.45183	0.136852
3.4585	0.127792
3.46517	0.117779
3.47183	0.109196
3.4785	0.10252
3.48517	0.0972748
3.49183	0.0925064
3.4985	0.0886917
3.50517	0.0858307
3.51183	0.0834465
3.5185	0.0805855
3.52517	0.0786781
3.53183	0.0777245
3.5385	0.0786781
3.54517	0.0801086
3.55183	0.0810623
3.5585	0.0815392
3.56517	0.0805855
3.57183	0.0777245
3.5785	0.0753403
3.58517	0.0734329
3.59183	0.0729561
3.5985	0.0734329
3.60517	0.0748634
3.61183	0.0762939
3.6185	0.0753403
3.62517	0.0739098
3.63183	0.0720024
3.6385	0.0710487
3.64517	0.0696182
3.65183	0.067234
3.6585	0.0653267
3.66517	0.0638962
3.67183	0.0619888
3.6785	0.0600815
3.68517	0.0591278
3.69183	0.0605583
3.6985	0.0634193
3.70517	0.0667572
3.71183	0.0686646
3.7185	0.0700951
3.72517	0.0705719
3.73183	0.0705719
3.7385	0.0700951
3.74517	0.0681877
3.75183	0.0662804
3.7585	0.0658035
3.76517	0.0662804
3.77183	0.0658035
3.7785	0.0658035
3.78517	0.0667572
3.79183	0.0686646
3.7985	0.0696182
3.80517	0.0686646
3.81183	0.0667572
3.8185	0.064373
3.82517	0.0629425
3.83183	0.0629425
3.8385	0.064373
3.84517	0.0662804
3.85183	0.0677109
3.8585	0.0700951
3.86517	0.0715256
3.87183	0.0710487
3.8785	0.0705719
3.88517	0.0700951
3.89183	0.0710487
3.8985	0.0720024
3.90517	0.0720024
3.91183	0.0720024
3.9185	0.0724792
3.92517	0.0739098
3.93183	0.0762939
3.9385	0.0772476
3.94517	0.0777245
3.95183	0.0777245
3.9585	0.0767708
3.96517	0.0758171
3.97183	0.0753403
3.9785	0.0753403
3.98517	0.0758171
3.99183	0.0772476
3.9985	0.0782013
4.00517	0.0777245
4.01183	0.0767708
4.0185	0.0762939
4.02517	0.0767708
4.03183	0.0786781
4.0385	0.0801086
4.04517	0.0810623
4.05183	0.0815392
4.0585	0.0834465
4.06517	0.0863075
4.07183	0.0896454
4.0785	0.0948906
4.08517	0.101566
4.09183	0.108719
4.0985	0.114918
4.10517	0.119686
4.11183	0.122547
4.1185	0.124454
4.12517	0.125885
4.13183	0.1297
4.1385	0.135422
4.14517	0.14019
4.15183	0.144005
4.1585	0.145435
4.16517	0.145912
4.17183	0.144958
4.1785	0.143528
4.18517	0.142574
4.19183	0.144005
4.1985	0.148773
4.20517	0.155449
4.21183	0.160694
4.2185	0.164986
4.22517	0.169277
4.23183	0.173569
4.2385	0.17643
4.24517	0.178337
4.25183	0.180721
4.2585	0.183582
4.26517	0.184536
4.27183	0.184059
4.2785	0.184059
4.28517	0.185013
4.29183	0.185966
4.2985	0.186443
4.30517	0.188351
4.31183	0.191212
4.3185	0.194073
4.32517	0.195503
4.33183	0.195026
4.3385	0.19455
4.34517	0.19455
4.35183	0.19455
4.3585	0.193119
4.36517	0.191212
4.37183	0.189781
4.3785	0.189781
4.38517	0.189781
4.39183	0.189781
4.3985	0.189781
4.40517	0.190735
4.41183	0.193119
4.4185	0.195026
4.42517	0.196457
4.43183	0.196934
4.4385	0.198364
4.44517	0.199795
4.45183	0.199795
4.4585	0.198364
4.46517	0.197887
4.47183	0.199795
4.4785	0.201225
4.48517	0.203133
4.49183	0.20504
4.4985	0.207424
4.50517	0.207424
4.51183	0.20504
4.5185	0.201702
4.52517	0.199318
4.53183	0.197887
4.5385	0.197411
4.54517	0.197411
4.55183	0.198364
4.5585	0.198841
4.56517	0.199795
4.57183	0.200748
4.5785	0.201702
4.58517	0.202656
4.59183	0.203609
4.5985	0.204086
4.60517	0.202656
4.61183	0.199795
4.6185	0.198364
4.62517	0.196934
4.63183	0.196457
4.6385	0.196934
4.64517	0.201225
4.65183	0.205994
4.6585	0.209332
4.66517	0.212193
4.67183	0.215054
4.6785	0.217438
4.68517	0.217915
4.69183	0.218391
4.6985	0.220299
4.70517	0.221252
4.71183	0.220776
4.7185	0.220299
4.72517	0.221252
4.73183	0.222206
4.7385	0.222206
4.74517	0.221252
4.75183	0.221252
4.7585	0.221252
4.76517	0.220776
4.77183	0.219822
4.7785	0.219822
4.78517	0.220776
4.79183	0.221252
4.7985	0.220776
4.80517	0.220299
4.81183	0.220299
4.8185	0.221729
4.82517	0.223637
4.83183	0.226021
4.8385	0.228405
4.84517	0.229359
4.85183	0.227928
4.8585	0.225544
4.86517	0.222683
4.87183	0.219822
4.8785	0.217438
4.88517	0.216007
4.89183	0.21553
4.8985	0.21553
4.90517	0.21553
4.91183	0.21553
4.9185	0.216484
4.92517	0.219345
4.93183	0.22316
4.9385	0.226498
4.94517	0.228405
4.95183	0.229359
4.9585	0.229836
4.96517	0.228405
4.97183	0.226021
4.9785	0.225067
4.98517	0.225544
4.99183	0.227451
4.9985	0.228405
5.00517	0.228882
5.01183	0.228405
5.0185	0.226498
5.02517	0.222206
5.03183	0.217915
5.0385	0.215054
5.04517	0.2141
5.05183	0.215054
5.0585	0.217438
5.06517	0.222683
5.07183	0.226974
5.0785	0.230312
5.08517	0.230789
5.09183	0.230789
5.0985	0.230312
5.10517	0.228405
5.11183	0.226974
5.1185	0.226974
5.12517	0.228882
5.13183	0.230312
5.1385	0.231266
5.14517	0.230789
5.15183	0.229836
5.1585	0.228405
5.16517	0.226498
5.17183	0.225067
5.1785	0.224113
5.18517	0.223637
5.19183	0.224113
5.1985	0.22459
5.20517	0.224113
5.21183	0.22316
5.2185	0.222683
5.22517	0.223637
5.23183	0.225544
5.2385	0.227928
5.24517	0.229359
5.25183	0.229836
5.2585	0.229836
5.26517	0.228405
5.27183	0.226974
5.2785	0.226021
5.28517	0.225067
5.29183	0.22459
5.2985	0.224113
5.30517	0.224113
5.31183	0.22459
5.3185	0.224113
5.32517	0.223637
5.33183	0.22316
5.3385	0.22316
5.34517	0.22316
5.35183	0.223637
5.3585	0.223637
5.36517	0.222683
5.37183	0.221252
5.3785	0.220299
5.38517	0.219822
5.39183	0.219345
5.3985	0.219822
5.40517	0.221729
5.41183	0.224113
5.4185	0.22459
5.42517	0.222683
5.43183	0.219822
5.4385	0.218391
5.44517	0.217438
5.45183	0.217915
5.4585	0.219822
5.46517	0.222683
5.47183	0.225067
5.4785	0.226021
5.48517	0.22459
5.49183	0.222206
5.4985	0.220776
5.50517	0.218868
5.51183	0.216484
5.5185	0.21553
5.52517	0.216961
5.53183	0.218868
5.5385	0.220299
5.54517	0.222206
5.55183	0.22459
5.5585	0.225544
5.56517	0.225067
5.57183	0.225067
5.5785	0.225067
5.58517	0.225067
5.59183	0.224113
5.5985	0.22316
5.60517	0.22316
5.61183	0.222206
5.6185	0.221729
5.62517	0.222206
5.63183	0.223637
5.6385	0.225544
5.64517	0.227451
5.65183	0.228882
5.6585	0.229359
5.66517	0.228882
5.67183	0.227451
5.6785	0.226021
5.68517	0.224113
5.69183	0.222206
5.6985	0.220776
5.70517	0.220299
5.71183	0.220299
5.7185	0.220776
5.72517	0.221252
5.73183	0.222683
5.7385	0.22459
5.74517	0.226974
5.75183	0.229359
5.7585	0.23222
5.76517	0.23365
5.77183	0.234127
5.7785	0.233173
5.78517	0.230312
5.79183	0.226974
5.7985	0.224113
5.80517	0.221729
5.81183	0.220299
5.8185	0.219822
5.82517	0.220776
5.83183	0.222206
5.8385	0.22459
5.84517	0.226974
5.85183	0.229359
5.8585	0.231266
5.86517	0.231743
5.87183	0.230789
5.8785	0.229359
5.88517	0.227928
5.89183	0.227451
5.8985	0.226498
5.90517	0.226498
5.91183	0.226974
5.9185	0.228882
5.92517	0.231266
5.93183	0.23365
5.9385	0.235081
5.94517	0.235081
5.95183	0.233173
5.9585	0.228882
5.96517	0.223637
5.97183	0.218868
5.9785	0.216007
5.98517	0.215054
5.99183	0.216007
5.9985	0.217915
6.00517	0.220299
6.01183	0.22316
6.0185	0.225544
6.02517	0.227451
6.03183	0.229359
6.0385	0.230789
6.04517	0.231266
6.05183	0.229359
6.0585	0.226021
6.06517	0.224113
6.07183	0.22459
6.0785	0.226498
6.08517	0.229836
6.09183	0.233173
6.0985	0.237465
6.10517	0.239849
6.11183	0.240803
6.1185	0.240326
6.12517	0.239849
6.13183	0.240803
6.1385	0.242233
6.14517	0.243187
6.15183	0.244617
6.1585	0.247478
6.16517	0.250816
6.17183	0.252724
6.1785	0.252724
6.18517	0.252724
6.19183	0.252724
6.1985	0.252724
6.20517	0.254154
6.21183	0.257969
6.2185	0.263214
6.22517	0.268936
6.23183	0.273705
6.2385	0.275612
6.24517	0.275612
6.25183	0.272751
6.2585	0.269413
6.26517	0.266075
6.27183	0.263691
6.2785	0.263691
6.28517	0.264645
6.29183	0.266075
6.2985	0.267506
6.30517	0.268936
6.31183	0.269413
6.3185	0.268459
6.32517	0.267506
6.33183	0.267029
6.3385	0.266552
6.34517	0.267506
6.35183	0.267029
6.3585	0.265598
6.36517	0.262737
6.37183	0.259399
6.3785	0.256538
6.38517	0.254631
6.39183	0.254631
6.3985	0.256538
6.40517	0.258923
6.41183	0.261784
6.4185	0.262737
6.42517	0.26226
6.43183	0.259876
6.4385	0.257969
6.44517	0.257015
6.45183	0.256538
6.4585	0.255585
6.46517	0.255585
6.47183	0.256062
6.4785	0.255585
6.48517	0.255585
6.49183	0.256062
6.4985	0.256538
6.50517	0.257015
6.51183	0.258446
6.5185	0.259876
6.52517	0.259399
6.53183	0.258446
6.5385	0.257969
6.54517	0.258923
6.55183	0.259399
6.5585	0.259399
6.56517	0.260353
6.57183	0.263691
6.5785	0.266075
6.58517	0.267506
6.59183	0.268936
6.5985	0.270367
6.60517	0.271797
6.61183	0.27132
6.6185	0.270844
6.62517	0.271797
6.63183	0.273705
6.6385	0.275135
6.64517	0.277042
6.65183	0.28038
6.6585	0.282764
6.66517	0.283718
6.67183	0.282764
6.6785	0.281811
6.68517	0.280857
6.69183	0.279427
6.6985	0.277519
6.70517	0.277519
6.71183	0.28038
6.7185	0.284672
6.72517	0.28944
6.73183	0.293732
6.7385	0.29707
6.74517	0.299454
6.75183	0.300407
6.7585	0.299454
6.76517	0.298023
6.77183	0.297546
6.7785	0.2985
6.78517	0.300884
6.79183	0.303745
6.7985	0.306129
6.80517	0.307083
6.81183	0.30899
6.8185	0.311375
6.82517	0.313759
6.83183	0.316143
6.8385	0.320911
6.84517	0.32711
6.85183	0.333309
6.8585	0.337124
6.86517	0.339031
6.87183	0.341415
6.8785	0.344276
6.88517	0.347614
6.89183	0.351429
6.8985	0.357151
6.90517	0.364304
6.91183	0.371456
6.9185	0.377655
6.92517	0.3829
6.93183	0.388622
6.9385	0.394344
6.94517	0.400066
6.95183	0.406265
6.9585	0.413895
6.96517	0.422478
6.97183	0.430107
6.9785	0.43869
6.98517	0.447273
6.99183	0.456333
6.9985	0.46587
7.00517	0.47636
7.01183	0.490189
7.0185	0.505447
7.02517	0.522137
7.03183	0.540733
7.0385	0.561237
7.04517	0.583172
7.05183	0.605583
7.0585	0.629902
7.06517	0.658035
7.07183	0.688553
7.0785	0.721931
7.08517	0.759602
7.09183	0.802517
7.0985	0.850201
7.10517	0.902176
7.11183	0.959873
7.1185	1.0252
7.12517	1.09863
7.13183	1.18113
7.1385	1.27506
7.14517	1.38378
7.15183	1.50967
7.1585	1.65272
7.16517	1.81341
7.17183	1.99509
7.1785	2.19727
7.18517	2.41756
7.19183	2.65598
7.1985	2.91395
7.20517	3.19099
7.21183	3.4852
7.2185	3.79515
7.22517	4.12083
7.23183	4.4589
7.2385	4.80747
7.24517	5.16319
7.25183	5.52702
7.2585	5.89657
7.26517	6.26993
7.27183	6.64616
7.2785	7.02429
7.28517	7.40242
7.29183	7.77864
7.2985	8.15439
7.30517	8.52776
7.31183	8.89826
7.3185	9.26542
7.32517	9.62973
7.33183	9.99355
7.3385	10.355
7.34517	10.7126
7.35183	11.0679
7.3585	11.4226
7.36517	11.7764
7.37183	12.1274
7.3785	12.476
7.38517	12.8236
7.39183	13.1698
7.3985	13.5131
7.40517	13.8521
7.41183	14.1864
7.4185	14.5154
7.42517	14.8392
7.43183	15.1587
7.4385	15.4729
7.44517	15.7809
7.45183	16.0813
7.4585	16.3732
7.46517	16.655
7.47183	16.9239
7.4785	17.1785
7.48517	17.4189
7.49183	17.6449
7.4985	17.8528
7.50517	18.0402
7.51183	18.2061
7.5185	18.3492
7.52517	18.4665
7.53183	18.5556
7.5385	18.6152
7.54517	18.6434
7.55183	18.6353
7.5585	18.5866
7.56517	18.4917
7.57183	18.3463
7.5785	18.1475
7.58517	17.8981
7.59183	17.6129
7.5985	17.3273
7.60517	17.097
7.61183	16.9806
7.6185	16.9573
7.62517	16.8347
7.63183	16.5987
7.6385	16.4332
7.64517	16.4266
7.65183	16.2897
7.6585	15.6989
7.66517	14.8711
7.67183	14.2159
7.6785	14.1263
7.68517	15.1439
7.69183	18.1189
7.6985	23.7408
7.70517	31.8327
7.71183	41.2421
7.7185	50.128
7.72517	56.4942
7.73183	58.8346
7.7385	56.6144
7.74517	50.3721
7.75183	41.4696
7.7585	31.6916
7.76517	22.7284
7.77183	15.6922
7.7785	10.8948
7.78517	8.00514
7.79183	6.43444
7.7985	5.64241
7.80517	5.25331
7.81183	5.04637
7.8185	4.90189
7.82517	4.76313
7.83183	4.60672
7.8385	4.43125
7.84517	4.25005
7.85183	4.09031
7.8585	3.99542
7.86517	4.03023
7.87183	4.29106
7.8785	4.90808
7.88517	6.03724
7.89183	7.85303
7.8985	10.5419
7.90517	14.3199
7.91183	19.4879
7.9185	26.5398
7.92517	36.2878
7.93183	49.901
7.9385	68.7385
7.94517	93.9045
7.95183	125.564
7.9585	162.254
7.96517	200.571
7.97183	235.526
7.9785	261.594
7.98517	274.143
7.99183	270.74
7.9985	251.89
8.00517	220.897
8.01183	182.887
8.0185	143.397
8.02517	107.046
8.03183	76.7241
8.0385	53.4511
8.04517	36.7904
8.05183	25.5075
8.0585	18.1651
8.06517	13.4931
8.07183	10.53
8.0785	8.62074
8.08517	7.34806
8.09183	6.46067
8.0985	5.81312
8.10517	5.32055
8.11183	4.93336
8.1185	4.62008
8.12517	4.36449
8.13183	4.15325
8.1385	3.97587
8.14517	3.82376
8.15183	3.69167
8.1585	3.57389
8.16517	3.46661
8.17183	3.36647
8.1785	3.27349
8.18517	3.18527
8.19183	3.10183
8.1985	3.02505
8.20517	2.95544
8.21183	2.89536
8.2185	2.8491
8.22517	2.82001
8.23183	2.81477
8.2385	2.83861
8.24517	2.89536
8.25183	2.98309
8.2585	3.09706
8.26517	3.22819
8.27183	3.35884
8.2785	3.46661
8.28517	3.53098
8.29183	3.53813
8.2985	3.48282
8.30517	3.37124
8.31183	3.22008
8.3185	3.05271
8.32517	2.89774
8.33183	2.78044
8.3385	2.72274
8.34517	2.738
8.35183	2.8286
8.3585	2.98357
8.36517	3.17812
8.37183	3.37934
8.3785	3.54624
8.38517	3.6397
8.39183	3.63541
8.3985	3.52669
8.40517	3.32594
8.41183	3.05748
8.4185	2.75517
8.42517	2.45333
8.43183	2.17724
8.4385	1.94263
8.44517	1.75476
8.45183	1.61123
8.4585	1.50633
8.46517	1.4348
8.47183	1.39046
8.4785	1.36757
8.48517	1.36137
8.49183	1.369
8.4985	1.38807
8.50517	1.41525
8.51183	1.44529
8.5185	1.47676
8.52517	1.50681
8.53183	1.53589
8.5385	1.56307
8.54517	1.58739
8.55183	1.60837
8.5585	1.62601
8.56517	1.64223
8.57183	1.65749
8.5785	1.66893
8.58517	1.67799
8.59183	1.6861
8.5985	1.69563
8.60517	1.7066
8.61183	1.72138
8.6185	1.74236
8.62517	1.76954
8.63183	1.8034
8.6385	1.84298
8.64517	1.88684
8.65183	1.93119
8.6585	1.97268
8.66517	2.00891
8.67183	2.03705
8.6785	2.05421
8.68517	2.05851
8.69183	2.04802
8.6985	2.02084
8.70517	1.9784
8.71183	1.92118
8.7185	1.85013
8.72517	1.7662
8.73183	1.67084
8.7385	1.56784
8.74517	1.46151
8.75183	1.35517
8.7585	1.2517
8.76517	1.15252
8.77183	1.06096
8.7785	0.978947
8.78517	0.905991
8.79183	0.841618
8.7985	0.785351
8.80517	0.737667
8.81183	0.700474
8.8185	0.670433
8.82517	0.647068
8.83183	0.627518
8.8385	0.611305
8.84517	0.597
8.85183	0.584602
8.8585	0.575066
8.86517	0.567436
8.87183	0.562191
8.8785	0.558853
8.88517	0.557423
8.89183	0.558376
8.8985	0.561237
8.90517	0.567436
8.91183	0.57888
8.9185	0.597
8.92517	0.622272
8.93183	0.653744
8.9385	0.693321
8.94517	0.743866
8.95183	0.809193
8.9585	0.892639
8.96517	1.00136
8.97183	1.14393
8.9785	1.3299
8.98517	1.56546
8.99183	1.85633
8.9985	2.20251
9.00517	2.59686
9.01183	3.02029
9.0185	3.44467
9.02517	3.83472
9.03183	4.15611
9.0385	4.3745
9.04517	4.4651
9.05183	4.41694
9.0585	4.23908
9.06517	3.95441
9.07183	3.59249
9.0785	3.19052
9.08517	2.78616
9.09183	2.40993
9.0985	2.07996
9.10517	1.80435
9.11183	1.58262
9.1185	1.41096
9.12517	1.27888
9.13183	1.17683
9.1385	1.09768
9.14517	1.03617
9.15183	0.985622
9.1585	0.9408
9.16517	0.900269
9.17183	0.862122
9.1785	0.824928
9.18517	0.786304
9.19183	0.746727
9.1985	0.707626
9.20517	0.669003
9.21183	0.629902
9.2185	0.589848
9.22517	0.551224
9.23183	0.514507
9.2385	0.478268
9.24517	0.442028
9.25183	0.407219
9.2585	0.375271
9.26517	0.34523
9.27183	0.317574
9.2785	0.291824
9.28517	0.26989
9.29183	0.251293
9.2985	0.235081
9.30517	0.219822
9.31183	0.20504
9.3185	0.192165
9.32517	0.182629
9.33183	0.173569
9.3385	0.163555
9.34517	0.153542
9.35183	0.144958
9.3585	0.136852
9.36517	0.127316
9.37183	0.116348
9.3785	0.106812
9.38517	0.0987053
9.39183	0.0920296
9.3985	0.0853539
9.40517	0.079155
9.41183	0.0739098
9.4185	0.0705719
9.42517	0.0681877
9.43183	0.0667572
9.4385	0.0662804
9.44517	0.0662804
9.45183	0.0667572
9.4585	0.0667572
9.46517	0.0662804
9.47183	0.064373
9.4785	0.0619888
9.48517	0.0591278
9.49183	0.0562668
9.4985	0.0538826
9.50517	0.0505447
9.51183	0.0481606
9.5185	0.04673
9.52517	0.0462532
9.53183	0.0462532
9.5385	0.04673
9.54517	0.0476837
9.55183	0.0491142
9.5585	0.0491142
9.56517	0.0486374
9.57183	0.0472069
9.5785	0.0472069
9.58517	0.0457764
9.59183	0.0429153
9.5985	0.0405312
9.60517	0.038147
9.61183	0.0376701
9.6185	0.0367165
9.62517	0.0367165
9.63183	0.0376701
9.6385	0.0395775
9.64517	0.0414848
9.65183	0.0400543
9.6585	0.0376701
9.66517	0.0338554
9.67183	0.0300407
9.6785	0.026226
9.68517	0.0219345
9.69183	0.0181198
9.6985	0.0157356
9.70517	0.0143051
9.71183	0.0128746
9.7185	0.0114441
9.72517	0.0100136
9.73183	0.00953674
9.7385	0.00953674
9.74517	0.0100136
9.75183	0.0109673
9.7585	0.0119209
9.76517	0.0128746
9.77183	0.0138283
9.7785	0.0152588
9.78517	0.0171661
9.79183	0.0209808
9.7985	0.0257492
9.80517	0.0324249
9.81183	0.0400543
9.8185	0.0472069
9.82517	0.0529289
9.83183	0.058651
9.8385	0.0648499
9.84517	0.0710487
9.85183	0.0772476
9.8585	0.0844002
9.86517	0.0915527
9.87183	0.0982285
9.8785	0.103951
9.88517	0.108719
9.89183	0.11301
9.8985	0.117779
9.90517	0.121593
9.91183	0.124454
9.9185	0.125408
9.92517	0.126362
9.93183	0.125885
9.9385	0.123978
9.94517	0.120163
9.95183	0.115871
9.9585	0.11158
9.96517	0.106812
9.97183	0.101566
9.9785	0.0967979
9.98517	0.0944138
9.99183	0.0934601
9.9985	0.0925064
10.0052	0.0920296
10.0118	0.0920296
10.0185	0.0925064
10.0252	0.0929832
10.0318	0.0939369
10.0385	0.0972748
10.0452	0.103474
10.0518	0.112057
10.0585	0.121593
10.0652	0.132084
10.0718	0.141621
10.0785	0.150204
10.0852	0.157833
10.0918	0.166416
10.0985	0.175953
10.1052	0.185966
10.1118	0.19598
10.1185	0.205994
10.1252	0.21553
10.1318	0.22459
10.1385	0.233173
10.1452	0.24128
10.1518	0.249863
10.1585	0.258446
10.1652	0.267029
10.1718	0.273228
10.1785	0.277519
10.1852	0.279903
10.1918	0.281811
10.1985	0.283241
10.2052	0.283718
10.2118	0.282288
10.2185	0.279427
10.2252	0.276089
10.2318	0.272274
10.2385	0.269413
10.2452	0.266552
10.2518	0.263691
10.2585	0.26083
10.2652	0.257015
10.2718	0.250816
10.2785	0.241756
10.2852	0.230789
10.2918	0.220776
10.2985	0.210285
10.3052	0.199318
10.3118	0.187874
10.3185	0.175953
10.3252	0.164032
10.3318	0.153065
10.3385	0.143528
10.3452	0.134945
10.3518	0.126839
10.3585	0.119209
10.3652	0.110626
10.3718	0.100136
10.3785	0.0886917
10.3852	0.0777245
10.3918	0.0677109
10.3985	0.058651
10.4052	0.0505447
10.4118	0.0424385
10.4185	0.0338554
10.4252	0.0247955
10.4318	0.014782
10.4385	0.0038147
10.4452	-0.00715256
10.4518	-0.0166893
10.4585	-0.0238419
10.4652	-0.0305176
10.4718	-0.038147
10.4785	-0.0462532
10.4852	-0.0543594
10.4918	-0.0619888
10.4985	-0.0705719
10.5052	-0.0777245
10.5118	-0.0834465
10.5185	-0.087738
10.5252	-0.0910759
10.5318	-0.0939369
10.5385	-0.0977516
10.5452	-0.102043
10.5518	-0.105381
10.5585	-0.109196
10.5652	-0.112057
10.5718	-0.115395
10.5785	-0.118732
10.5852	-0.121593
10.5918	-0.123978
10.5985	-0.125408
10.6052	-0.127792
10.6118	-0.130177
10.6185	-0.132561
10.6252	-0.136375
10.6318	-0.141621
10.6385	-0.147343
10.6452	-0.152588
10.6518	-0.157356
10.6585	-0.162601
10.6652	-0.166893
10.6718	-0.170231
10.6785	-0.174046
10.6852	-0.176907
10.6918	-0.179768
10.6985	-0.182152
10.7052	-0.184536
10.7118	-0.18692
10.7185	-0.188828
10.7252	-0.190258
10.7318	-0.189781
10.7385	-0.187874
10.7452	-0.18692
10.7518	-0.187874
10.7585	-0.190258
10.7652	-0.193596
10.7718	-0.196457
10.7785	-0.199318
10.7852	-0.200272
10.7918	-0.199795
10.7985	-0.197411
10.8052	-0.194073
10.8118	-0.190735
10.8185	-0.18692
10.8252	-0.183582
10.8318	-0.180721
10.8385	-0.179291
10.8452	-0.179291
10.8518	-0.179768
10.8585	-0.180721
10.8652	-0.182152
10.8718	-0.182629
10.8785	-0.181675
10.8852	-0.179291
10.8918	-0.176907
10.8985	-0.174999
10.9052	-0.173569
10.9118	-0.170708
10.9185	-0.1688
10.9252	-0.167847
10.9318	-0.16737
10.9385	-0.16737
10.9452	-0.167847
10.9518	-0.1688
10.9585	-0.169754
10.9652	-0.169277
10.9718	-0.169277
10.9785	-0.1688
10.9852	-0.166893
10.9918	-0.164509
10.9985	-0.162125
11.0052	-0.160217
11.0118	-0.157833
11.0185	-0.156403
11.0252	-0.155449
11.0318	-0.154972
11.0385	-0.154495
11.0452	-0.154018
11.0518	-0.153542
11.0585	-0.152111
11.0652	-0.150681
11.0718	-0.150204
11.0785	-0.149727
11.0852	-0.148773
11.0918	-0.148296
11.0985	-0.148773
11.1052	-0.14782
11.1118	-0.144958
11.1185	-0.141621
11.1252	-0.13876
11.1318	-0.136852
11.1385	-0.133514
11.1452	-0.130653
11.1518	-0.127792
11.1585	-0.124931
11.1652	-0.121593
11.1718	-0.117302
11.1785	-0.113487
11.1852	-0.110626
11.1918	-0.109196
11.1985	-0.108242
11.2052	-0.108242
11.2118	-0.108719
11.2185	-0.110626
11.2252	-0.112057
11.2318	-0.112057
11.2385	-0.110626
11.2452	-0.108719
11.2518	-0.105858
11.2585	-0.102997
11.2652	-0.101566
11.2718	-0.101566
11.2785	-0.101566
11.2852	-0.101089
11.2918	-0.099659
11.2985	-0.0977516
11.3052	-0.0953674
11.3118	-0.0934601
11.3185	-0.0925064
11.3252	-0.0939369
11.3318	-0.0958443
11.3385	-0.0977516
11.3452	-0.099659
11.3518	-0.100613
11.3585	-0.101089
11.3652	-0.100613
11.3718	-0.101089
11.3785	-0.101566
11.3852	-0.101089
11.3918	-0.0987053
11.3985	-0.0958443
11.4052	-0.0944138
11.4118	-0.0925064
11.4185	-0.0901222
11.4252	-0.087738
11.4318	-0.0863075
11.4385	-0.0844002
11.4452	-0.0805855
11.4518	-0.0753403
11.4585	-0.0705719
11.4652	-0.0677109
11.4718	-0.0653267
11.4785	-0.0638962
11.4852	-0.0624657
11.4918	-0.061512
11.4985	-0.0600815
11.5052	-0.0581741
11.5118	-0.0557899
11.5185	-0.0534058
11.5252	-0.0519753
11.5318	-0.0514984
11.5385	-0.0510216
11.5452	-0.0510216
11.5518	-0.0514984
11.5585	-0.0519753
11.5652	-0.0524521
11.5718	-0.0524521
11.5785	-0.0524521
11.5852	-0.0505447
11.5918	-0.0481606
11.5985	-0.0457764
11.6052	-0.0443459
11.6118	-0.0433922
11.6185	-0.0414848
11.6252	-0.0405312
11.6318	-0.0405312
11.6385	-0.0414848
11.6452	-0.0419617
11.6518	-0.0405312
11.6585	-0.0395775
11.6652	-0.0386238
11.6718	-0.038147
11.6785	-0.0386238
11.6852	-0.0400543
11.6918	-0.0429153
11.6985	-0.0452995
11.7052	-0.04673
11.7118	-0.0457764
11.7185	-0.0433922
11.7252	-0.0400543
11.7318	-0.0371933
11.7385	-0.0352859
11.7452	-0.0338554
11.7518	-0.0319481
11.7585	-0.0295639
11.7652	-0.0271797
11.7718	-0.023365
11.7785	-0.0200272
11.7852	-0.017643
11.7918	-0.0162125
11.7985	-0.0162125
11.8052	-0.017643
11.8118	-0.0185966
11.8185	-0.0195503
11.8252	-0.0185966
11.8318	-0.0171661
11.8385	-0.014782
11.8452	-0.0119209
11.8518	-0.00810623
11.8585	-0.00476837
11.8652	-0.0038147
11.8718	-0.00333786
11.8785	-0.0038147
11.8852	-0.00429153
11.8918	-0.00524521
11.8985	-0.00715256
11.9052	-0.00810623
11.9118	-0.00858307
11.9185	-0.00762939
11.9252	-0.00715256
11.9318	-0.00524521
11.9385	-0.00190735
11.9452	0.000476837
11.9518	0.00190735
11.9585	0.00286102
11.9652	0.00524521
11.9718	0.00667572
11.9785	0.00762939
11.9852	0.00715256
11.9918	0.00858307
11.9985	0.00905991
12.0052	0.00810623
12.0118	0.00429153
12.0185	0.00143051
12.0252	0.000953674
12.0318	0.000953674
12.0385	0.00238419
12.0452	0.00429153
12.0518	0.00762939
12.0585	0.00905991
12.0652	0.00858307
12.0718	0.00762939
12.0785	0.00524521
12.0852	0.00286102
12.0918	0.000953674
12.0985	0.000476837
12.1052	0.000953674
12.1118	0.000953674
12.1185	0.000953674
12.1252	0.00143051
12.1318	0.000476837
12.1385	-0.00238419
12.1452	-0.00524521
12.1518	-0.00667572
12.1585	-0.0100136
12.1652	-0.014782
12.1718	-0.0185966
12.1785	-0.0214577
12.1852	-0.0243187
12.1918	-0.0281334
12.1985	-0.0319481
12.2052	-0.0338554
12.2118	-0.0367165
12.2185	-0.0414848
12.2252	-0.0481606
12.2318	-0.0553131
12.2385	-0.0629425
12.2452	-0.0715256
12.2518	-0.0801086
12.2585	-0.087738
12.2652	-0.0939369
12.2718	-0.0982285
12.2785	-0.101566
12.2852	-0.106335
12.2918	-0.112534
12.2985	-0.119209
12.3052	-0.125408
12.3118	-0.132084
12.3185	-0.139236
12.3252	-0.145435
12.3318	-0.150204
12.3385	-0.154495
12.3452	-0.158787
12.3518	-0.164509
12.3585	-0.171185
12.3652	-0.176907
12.3718	-0.181675
12.3785	-0.185013
12.3852	-0.188351
12.3918	-0.191689
12.3985	-0.194073
12.4052	-0.19598
12.4118	-0.198841
12.4185	-0.203133
12.4252	-0.207424
12.4318	-0.210762
12.4385	-0.2141
12.4452	-0.218391
12.4518	-0.222206
12.4585	-0.226498
12.4652	-0.230789
12.4718	-0.236034
12.4785	-0.240326
12.4852	-0.243664
12.4918	-0.246525
12.4985	-0.25034
12.5052	-0.254631
12.5118	-0.258446
12.5185	-0.26226
12.5252	-0.265121
12.5318	-0.268936
12.5385	-0.273228
12.5452	-0.276089
12.5518	-0.279427
12.5585	-0.284195
12.5652	-0.289917
12.5718	-0.294685
12.5785	-0.2985
12.5852	-0.302315
12.5918	-0.305653
12.5985	-0.30756
12.6052	-0.30899
12.6118	-0.310421
12.6185	-0.311852
12.6252	-0.312328
12.6318	-0.312328
12.6385	-0.312805
12.6452	-0.313759
12.6518	-0.315189
12.6585	-0.317097
12.6652	-0.319958
12.6718	-0.324249
12.6785	-0.328541
12.6852	-0.330925
12.6918	-0.330925
12.6985	-0.331402
12.7052	-0.333309
12.7118	-0.335217
12.7185	-0.337601
12.7252	-0.341892
12.7318	-0.346184
12.7385	-0.348091
12.7452	-0.349045
12.7518	-0.349998
12.7585	-0.351906
12.7652	-0.353813
12.7718	-0.356197
12.7785	-0.359535
12.7852	-0.362396
12.7918	-0.363827
12.7985	-0.36335
12.8052	-0.363827
12.8118	-0.362873
12.8185	-0.361919
12.8252	-0.360012
12.8318	-0.358105
12.8385	-0.356674
12.8452	-0.356674
12.8518	-0.358105
12.8585	-0.360966
12.8652	-0.365257
12.8718	-0.368595
12.8785	-0.371456
12.8852	-0.373363
12.8918	-0.374317
12.8985	-0.373363
12.9052	-0.370502
12.9118	-0.367641
12.9185	-0.365734
12.9252	-0.364304
12.9318	-0.361919
12.9385	-0.360966
12.9452	-0.361443
12.9518	-0.362873
12.9585	-0.364304
12.9652	-0.366211
12.9718	-0.368595
12.9785	-0.370502
12.9852	-0.373363
12.9918	-0.377655
12.9985	-0.382423
13.0052	-0.386238
13.0118	-0.390053
13.0185	-0.395298
13.0252	-0.40102
13.0318	-0.405788
13.0385	-0.409603
13.0452	-0.413895
13.0518	-0.418663
13.0585	-0.423908
13.0652	-0.428677
13.0718	-0.433445
13.0785	-0.43869
13.0852	-0.444889
13.0918	-0.451565
13.0985	-0.459671
13.1052	-0.469208
13.1118	-0.480652
13.1185	-0.494003
13.1252	-0.508785
13.1318	-0.524998
13.1385	-0.540257
13.1452	-0.553131
13.1518	-0.563622
13.1585	-0.572681
13.1652	-0.580788
13.1718	-0.588417
13.1785	-0.59557
13.1852	-0.60463
13.1918	-0.615597
13.1985	-0.627995
13.2052	-0.640869
13.2118	-0.655651
13.2185	-0.669956
13.2252	-0.682354
13.2318	-0.691891
13.2385	-0.700474
13.2452	-0.708103
13.2518	-0.713825
13.2585	-0.720024
13.2652	-0.727654
13.2718	-0.73719
13.2785	-0.74625
13.2852	-0.75388
[truncated: 1,001 more rows]

[truncated: 202 more sheets: S4AB_HSMT, S4BA_Negative, S4BA_Ino, S4BB_Negative, S4BB_SIH, S4BB_HSMT, S5AA_Negative, S5AA_Ado, S5AB_Negative, S5AB_SAH, S5AB_HSMT, S5BA_Negative, S5BA_Ino, S5BB_Negative, S5BB_SIH, S5BB_HSMT, S6AA_Negative, S6AA_Ado, S6AB_Negative, S6AB_SAH …]
